# Supplementary material for: 3-Hy­droxy­anilinium p-toluene­sulfonate
Source: Acta Crystallogr Sect E Struct Rep Online. 2013 Jul 20;69(Pt 8):o1277. doi: 10.1107/S1600536813018692 (PMC3793772; doi:10.1107/S1600536813018692)
Supplement: Supplementary file 1 [file e-69-o1277-sup1.cif]

##############################################################################
#                                                                            #
# This CIF contains the data in a paper accepted for publication in          #
# Acta Crystallographica Section E. It conforms to the requirements of       #
# Notes for Authors for Acta Crystallographica Section E, and has been       #
# peer reviewed under the auspices of the IUCr Commission on Journals.       #
#                                                                            #
# Full details of the Crystallographic Information File format               #
# are given in the paper "The Crystallographic Information File (CIF):       #
# a New Standard Archive File for Crystallography" by S. R. Hall, F. H.      #
# Allen and I. D. Brown [Acta Cryst. (1991), A47, 655-685].                  #
#                                                                            #
# The current version of the core CIF dictionary is obtainable from          #
# ftp://ftp.iucr.org/pub/cif_core.dic.                                       #
#                                                                            #
# Software is freely available for graphical display of the structure(s)     #
# in this CIF. For information consult the CIF software page                 #
# http://www.iucr.org/resources/cif/software.                                #
#                                                                            #
# This file may be used for bona fide research purposes within the           #
# scientific community so long as proper attribution is given to the journal # 
# article from which it was obtained.                                        #
#                                                                            #
##############################################################################
data_global
_audit_creation_method     SHELXL-97
_journal_date_recd_electronic     2013-06-19
_journal_date_accepted     2013-07-05
_journal_name_full     'Acta Crystallographica, Section E'
_journal_year     2013
_journal_volume     69
_journal_issue      8
_journal_page_first     o1277
_journal_page_last     o1277
_journal_paper_category     QO
_journal_paper_doi     10.1107/S1600536813018692
_journal_coeditor_code     KP2454
_publ_contact_author_name     'Rengasamy Gopalakrishnan'
_publ_contact_author_address
;
   Department of Physics
   Anna University
   Chennai 600 025
   India
;
_publ_contact_author_email     'krgkrishnan@annauniv.edu'
_publ_contact_author_fax     '+91 4422358700'
_publ_contact_author_phone     '+91 4422358710/8707'
_publ_section_title
;
3-Hydroxyanilinium <i>p</i>-toluenesulfonate
;
loop_
    _publ_author_name
    _publ_author_address
    'Impichira Pykkat Bincy '
;
    Department of Physics
    Anna University
    Chennai 600 025
    India
;
    'Rengasamy Gopalakrishnan'
;
   Department of Physics
   Anna University
   Chennai 600 025
   India
;
data_I
_audit_creation_method     SHELXL-97
_chemical_name_systematic
;
3-Hydroxyanilinium <i>p</i>-toluenesulfonate
;
_chemical_name_common     ?
_chemical_formula_moiety     'C6 H8 N O +, C7 H7 O3 S -'
_chemical_formula_sum     'C13 H15 N O4 S'
_chemical_formula_iupac     'C6 H8 N O +, C7 H7 O3 S -'
_chemical_formula_weight     281.32
_chemical_melting_point     ?
_symmetry_cell_setting     triclinic
_symmetry_space_group_name_H-M     'P -1'
_symmetry_space_group_name_Hall     '-P 1'
loop_
    _symmetry_equiv_pos_as_xyz
    'x, y, z'
    '-x, -y, -z'
_cell_length_a     9.5775(3)
_cell_length_b     10.8224(3)
_cell_length_c     14.1445(4)
_cell_angle_alpha     96.787(2)
_cell_angle_beta     109.7010(10)
_cell_angle_gamma     91.324(2)
_cell_volume     1367.50(7)
_cell_formula_units_Z     4
_cell_measurement_reflns_used     7098
_cell_measurement_theta_min     2.28
_cell_measurement_theta_max     30.80
_cell_measurement_temperature     293(2)
_exptl_crystal_description     block
_exptl_crystal_colour     colourless
_exptl_crystal_size_max     0.30
_exptl_crystal_size_mid     0.25
_exptl_crystal_size_min     0.20
_exptl_crystal_density_diffrn     1.366
_exptl_crystal_density_meas     ?
_exptl_crystal_density_method     'not measured'
_exptl_crystal_F_000     592
_exptl_absorpt_coefficient_mu     0.246
_exptl_absorpt_correction_type     multi-scan
_exptl_absorpt_process_details     '(<i>SADABS</i>; Bruker, 2008)'
_exptl_absorpt_correction_T_min     0.9099
_exptl_absorpt_correction_T_max     0.9525
_exptl_special_details
;
;
_diffrn_ambient_temperature     293(2)
_diffrn_radiation_type     MoK\a
_diffrn_radiation_wavelength     0.71073
_diffrn_radiation_source     'fine-focus sealed tube'
_diffrn_radiation_monochromator     graphite
_diffrn_measurement_device_type     'Bruker SMART APEXII area-detector'
_diffrn_measurement_method     '\w and \f scans'
_diffrn_detector_area_resol_mean     ?
_diffrn_reflns_number     32207
_diffrn_reflns_av_R_equivalents     0.0314
_diffrn_reflns_av_sigmaI/netI     0.0262
_diffrn_reflns_theta_min     2.26
_diffrn_reflns_theta_max     30.98
_diffrn_reflns_theta_full     30.98
_diffrn_measured_fraction_theta_max     0.992
_diffrn_measured_fraction_theta_full     0.992
_diffrn_reflns_limit_h_min     -13
_diffrn_reflns_limit_h_max     13
_diffrn_reflns_limit_k_min     -15
_diffrn_reflns_limit_k_max     15
_diffrn_reflns_limit_l_min     -20
_diffrn_reflns_limit_l_max     20
_diffrn_standards_number     ?
_diffrn_standards_interval_count     ?
_diffrn_standards_interval_time     ?
_diffrn_standards_decay_%     ?
_refine_special_details
;
 Refinement of F^2^ against ALL reflections.  The weighted R-factor wR and
 goodness of fit S are based on F^2^, conventional R-factors R are based
 on F, with F set to zero for negative F^2^. The threshold expression of
 F^2^ > 2sigma(F^2^) is used only for calculating R-factors(gt) etc. and is
 not relevant to the choice of reflections for refinement.  R-factors based
 on F^2^ are statistically about twice as large as those based on F, and R-
 factors based on ALL data will be even larger.
;
_reflns_number_total     8651
_reflns_number_gt     6679
_reflns_threshold_expression     I>2sigma(I)
_refine_ls_structure_factor_coef     Fsqd
_refine_ls_matrix_type     full
_refine_ls_R_factor_all     0.0560
_refine_ls_R_factor_gt     0.0402
_refine_ls_wR_factor_gt     0.1100
_refine_ls_wR_factor_ref     0.1217
_refine_ls_goodness_of_fit_ref     1.028
_refine_ls_restrained_S_all     1.028
_refine_ls_number_reflns     8651
_refine_ls_number_parameters     372
_refine_ls_number_restraints     6
_refine_ls_hydrogen_treatment     mixed
_refine_ls_weighting_scheme     calc
_refine_ls_weighting_details
         'calc w=1/[\s^2^(Fo^2^)+(0.0591P)^2^+0.3460P] where P=(Fo^2^+2Fc^2^)/3'
_atom_sites_solution_hydrogens     geom
_atom_sites_solution_primary     direct
_atom_sites_solution_secondary     difmap
_refine_ls_shift/su_max     0.001
_refine_ls_shift/su_mean     0.000
_refine_diff_density_max     0.353
_refine_diff_density_min     -0.333
_refine_ls_extinction_method     'SHELXL97 (Sheldrick, 2008)'
_refine_ls_extinction_coef     0.048(2)
_refine_ls_extinction_expression
                                  'Fc^*^=kFc[1+0.001xFc^2^\l^3^/sin(2\q)]^-1/4^'
loop_
    _atom_type_symbol
    _atom_type_description
    _atom_type_scat_dispersion_real
    _atom_type_scat_dispersion_imag
    _atom_type_scat_source
    'C' 'C' 0.0033 0.0016
                         'International Tables Vol C Tables 4.2.6.8 and 6.1.1.4'
    'H' 'H' 0.0000 0.0000
                         'International Tables Vol C Tables 4.2.6.8 and 6.1.1.4'
    'N' 'N' 0.0061 0.0033
                         'International Tables Vol C Tables 4.2.6.8 and 6.1.1.4'
    'O' 'O' 0.0106 0.0060
                         'International Tables Vol C Tables 4.2.6.8 and 6.1.1.4'
    'S' 'S' 0.1246 0.1234
                         'International Tables Vol C Tables 4.2.6.8 and 6.1.1.4'
_computing_data_collection     'APEX2 (Bruker, 2008)'
_computing_cell_refinement     'SAINT (Bruker, 2008)'
_computing_data_reduction     'SAINT (Bruker, 2008)'
_computing_structure_solution     'SHELXS97 (Sheldrick, 2008)'
_computing_structure_refinement     'SHELXL97 (Sheldrick, 2008)'
_computing_molecular_graphics     'ORTEP-3 for Windows (Farrugia, 2012)'
_computing_publication_material
                            'SHELXL97 (Sheldrick, 2008) and PLATON (Spek, 2009)'
loop_
    _atom_site_type_symbol
    _atom_site_label
    _atom_site_fract_x
    _atom_site_fract_y
    _atom_site_fract_z
    _atom_site_U_iso_or_equiv
    _atom_site_adp_type
    _atom_site_calc_flag
    _atom_site_refinement_flags
    _atom_site_occupancy
    _atom_site_symmetry_multiplicity
    _atom_site_disorder_assembly
    _atom_site_disorder_group
    C C1 0.79378(15) 0.72105(13) 0.22287(10) 0.0342(3) Uani d . 1 1 . .
    C C2 0.7663(2) 0.82072(15) 0.16737(13) 0.0509(4) Uani d . 1 1 . .
    H H2 0.7882 0.9023 0.1999 0.061 Uiso calc R 1 1 . .
    C C3 0.7056(2) 0.79676(18) 0.06283(13) 0.0595(5) Uani d . 1 1 . .
    H H3 0.6879 0.8634 0.0253 0.071 Uiso calc R 1 1 . .
    C C4 0.67079(19) 0.67706(18) 0.01284(12) 0.0515(4) Uani d . 1 1 . .
    C C5 0.6972(2) 0.57994(17) 0.06995(12) 0.0521(4) Uani d . 1 1 . .
    H H5 0.6734 0.4985 0.0375 0.063 Uiso calc R 1 1 . .
    C C6 0.75833(18) 0.60085(14) 0.17446(11) 0.0435(3) Uani d . 1 1 . .
    H H6 0.7754 0.5341 0.2118 0.052 Uiso calc R 1 1 . .
    C C7 0.6075(3) 0.6510(2) -0.10113(13) 0.0735(6) Uani d . 1 1 . .
    H H7A 0.5010 0.6440 -0.1227 0.110 Uiso calc R 1 1 . .
    H H7B 0.6424 0.5744 -0.1236 0.110 Uiso calc R 1 1 . .
    H H7C 0.6390 0.7180 -0.1297 0.110 Uiso calc R 1 1 . .
    C C8 0.86225(15) 0.26820(13) 0.17460(10) 0.0367(3) Uani d . 1 1 . .
    C C9 0.97997(17) 0.32943(17) 0.16045(12) 0.0495(4) Uani d . 1 1 . .
    H H9 1.0607 0.3644 0.2160 0.059 Uiso calc R 1 1 . .
    C C10 0.9775(2) 0.3387(2) 0.06314(13) 0.0576(4) Uani d . 1 1 . .
    H H10 1.0577 0.3796 0.0543 0.069 Uiso calc R 1 1 . .
    C C11 0.8593(2) 0.28898(18) -0.02095(12) 0.0526(4) Uani d . 1 1 . .
    C C12 0.7423(2) 0.2290(2) -0.00521(13) 0.0596(5) Uani d . 1 1 . .
    H H12 0.6609 0.1954 -0.0608 0.072 Uiso calc R 1 1 . .
    C C13 0.74287(18) 0.21754(18) 0.09124(13) 0.0526(4) Uani d . 1 1 . .
    H H13 0.6630 0.1758 0.1000 0.063 Uiso calc R 1 1 . .
    C C14 0.8580(3) 0.3018(3) -0.12599(15) 0.0793(7) Uani d . 1 1 . .
    H H14A 0.7661 0.2648 -0.1748 0.119 Uiso calc R 1 1 . .
    H H14B 0.9395 0.2603 -0.1375 0.119 Uiso calc R 1 1 . .
    H H14C 0.8677 0.3886 -0.1326 0.119 Uiso calc R 1 1 . .
    C C15 0.75233(16) 0.93763(12) 0.64225(10) 0.0366(3) Uani d . 1 1 . .
    C C16 0.60302(16) 0.91742(13) 0.58994(11) 0.0371(3) Uani d . 1 1 . .
    H H16 0.5676 0.9027 0.5195 0.044 Uiso calc R 1 1 . .
    C C17 0.50499(17) 0.91922(13) 0.64370(12) 0.0410(3) Uani d . 1 1 . .
    C C18 0.5603(2) 0.93703(17) 0.74827(13) 0.0548(4) Uani d . 1 1 . .
    H H18 0.4956 0.9377 0.7847 0.066 Uiso calc R 1 1 . .
    C C19 0.7110(2) 0.9538(2) 0.79838(13) 0.0652(5) Uani d . 1 1 . .
    H H19 0.7474 0.9644 0.8688 0.078 Uiso calc R 1 1 . .
    C C20 0.8098(2) 0.95514(19) 0.74635(13) 0.0553(4) Uani d . 1 1 . .
    H H20 0.9117 0.9675 0.7806 0.066 Uiso calc R 1 1 . .
    C C21 0.27809(14) 0.53847(13) 0.42602(9) 0.0326(3) Uani d . 1 1 . .
    C C22 0.31807(15) 0.65362(13) 0.40693(10) 0.0362(3) Uani d . 1 1 . .
    H H22 0.2743 0.7247 0.4240 0.043 Uiso calc R 1 1 . .
    C C23 0.42514(15) 0.66067(13) 0.36166(10) 0.0358(3) Uani d . 1 1 . .
    C C24 0.48849(15) 0.55399(14) 0.33565(10) 0.0389(3) Uani d . 1 1 . .
    H H24 0.5606 0.5592 0.3054 0.047 Uiso calc R 1 1 . .
    C C25 0.44440(15) 0.44001(14) 0.35467(11) 0.0395(3) Uani d . 1 1 . .
    H H25 0.4866 0.3685 0.3366 0.047 Uiso calc R 1 1 . .
    C C26 0.33822(15) 0.43084(13) 0.40027(10) 0.0357(3) Uani d . 1 1 . .
    H H26 0.3083 0.3541 0.4132 0.043 Uiso calc R 1 1 . .
    N N1 0.85435(15) 0.94075(12) 0.58541(10) 0.0397(3) Uani d D 1 1 . .
    N N2 0.17042(14) 0.53203(13) 0.47848(10) 0.0419(3) Uani d D 1 1 . .
    O O1 0.76020(13) 0.81258(14) 0.38830(9) 0.0607(3) Uani d . 1 1 . .
    O O2 1.00677(13) 0.82598(12) 0.38221(10) 0.0594(3) Uani d . 1 1 . .
    O O3 0.89749(14) 0.62868(11) 0.39024(8) 0.0508(3) Uani d . 1 1 . .
    O O4 0.74946(13) 0.33688(11) 0.31395(9) 0.0509(3) Uani d . 1 1 . .
    O O5 1.00949(12) 0.29535(12) 0.36731(8) 0.0513(3) Uani d . 1 1 . .
    O O6 0.82415(14) 0.12609(10) 0.29910(9) 0.0522(3) Uani d . 1 1 . .
    O O7 0.35802(13) 0.90516(13) 0.58862(9) 0.0551(3) Uani d . 1 1 . .
    H H7 0.3104 0.8967 0.6262 0.083 Uiso calc R 1 1 . .
    O O8 0.46157(13) 0.77577(11) 0.34359(10) 0.0525(3) Uani d . 1 1 . .
    H H8 0.5470 0.7784 0.3432 0.079 Uiso calc R 1 1 . .
    S S1 0.87120(4) 0.74922(3) 0.35574(2) 0.03467(9) Uani d . 1 1 . .
    S S2 0.86039(4) 0.25714(3) 0.29790(3) 0.03551(9) Uani d . 1 1 . .
    H H1C 0.899(2) 1.0158(12) 0.5934(16) 0.066(6) Uiso d D 1 1 . .
    H H1A 0.811(2) 0.9178(19) 0.5186(8) 0.062(6) Uiso d D 1 1 . .
    H H2A 0.0884(16) 0.5712(18) 0.4500(14) 0.064(6) Uiso d D 1 1 . .
    H H2C 0.206(2) 0.5702(19) 0.5421(9) 0.066(6) Uiso d D 1 1 . .
    H H2B 0.141(2) 0.4533(11) 0.4761(16) 0.069(6) Uiso d D 1 1 . .
    H H1B 0.928(2) 0.891(2) 0.6078(19) 0.092(8) Uiso d D 1 1 . .
loop_
    _atom_site_aniso_label
    _atom_site_aniso_U_11
    _atom_site_aniso_U_22
    _atom_site_aniso_U_33
    _atom_site_aniso_U_12
    _atom_site_aniso_U_13
    _atom_site_aniso_U_23
    C1 0.0375(6) 0.0332(7) 0.0337(6) 0.0013(5) 0.0155(5) 0.0024(5)
    C2 0.0696(11) 0.0362(8) 0.0451(8) 0.0021(7) 0.0172(7) 0.0060(6)
    C3 0.0797(12) 0.0550(10) 0.0438(9) 0.0098(9) 0.0171(8) 0.0179(8)
    C4 0.0536(9) 0.0647(11) 0.0354(7) 0.0083(8) 0.0147(7) 0.0041(7)
    C5 0.0653(10) 0.0458(9) 0.0406(8) 0.0026(7) 0.0164(7) -0.0067(6)
    C6 0.0576(9) 0.0340(7) 0.0384(7) 0.0036(6) 0.0165(6) 0.0025(6)
    C7 0.0775(13) 0.1009(17) 0.0358(8) 0.0106(12) 0.0123(8) 0.0051(9)
    C8 0.0357(6) 0.0386(7) 0.0367(6) 0.0019(5) 0.0155(5) -0.0004(5)
    C9 0.0382(7) 0.0692(11) 0.0396(7) -0.0076(7) 0.0122(6) 0.0067(7)
    C10 0.0505(9) 0.0800(13) 0.0469(9) -0.0038(8) 0.0217(7) 0.0131(8)
    C11 0.0571(9) 0.0631(11) 0.0393(8) 0.0100(8) 0.0186(7) 0.0063(7)
    C12 0.0554(10) 0.0741(13) 0.0395(8) -0.0054(9) 0.0092(7) -0.0079(8)
    C13 0.0438(8) 0.0642(11) 0.0459(8) -0.0128(7) 0.0159(7) -0.0069(7)
    C14 0.0955(16) 0.1021(18) 0.0428(10) 0.0034(14) 0.0267(10) 0.0109(10)
    C15 0.0476(7) 0.0280(6) 0.0378(7) 0.0018(5) 0.0197(6) 0.0031(5)
    C16 0.0465(7) 0.0315(7) 0.0371(7) 0.0051(5) 0.0184(6) 0.0072(5)
    C17 0.0502(8) 0.0330(7) 0.0472(8) 0.0023(6) 0.0250(6) 0.0096(6)
    C18 0.0688(11) 0.0593(10) 0.0480(9) -0.0016(8) 0.0352(8) 0.0078(8)
    C19 0.0767(13) 0.0838(14) 0.0357(8) -0.0047(11) 0.0225(8) 0.0020(8)
    C20 0.0539(9) 0.0676(11) 0.0404(8) -0.0054(8) 0.0141(7) -0.0007(7)
    C21 0.0298(5) 0.0386(7) 0.0303(6) 0.0009(5) 0.0119(4) 0.0042(5)
    C22 0.0362(6) 0.0357(7) 0.0399(7) 0.0062(5) 0.0162(5) 0.0071(5)
    C23 0.0348(6) 0.0393(7) 0.0344(6) 0.0013(5) 0.0117(5) 0.0098(5)
    C24 0.0361(6) 0.0496(8) 0.0336(6) 0.0018(6) 0.0168(5) 0.0014(6)
    C25 0.0389(7) 0.0396(7) 0.0379(7) 0.0061(5) 0.0133(5) -0.0036(5)
    C26 0.0355(6) 0.0326(7) 0.0362(6) -0.0015(5) 0.0097(5) 0.0024(5)
    N1 0.0427(6) 0.0377(7) 0.0415(6) 0.0027(5) 0.0189(5) 0.0026(5)
    N2 0.0398(6) 0.0464(8) 0.0474(7) 0.0022(5) 0.0244(6) 0.0089(6)
    O1 0.0479(6) 0.0841(9) 0.0462(6) 0.0099(6) 0.0192(5) -0.0171(6)
    O2 0.0465(6) 0.0594(8) 0.0633(8) -0.0198(5) 0.0110(5) 0.0007(6)
    O3 0.0629(7) 0.0467(6) 0.0389(5) -0.0019(5) 0.0112(5) 0.0101(5)
    O4 0.0560(6) 0.0547(7) 0.0506(6) 0.0180(5) 0.0296(5) 0.0042(5)
    O5 0.0436(6) 0.0681(8) 0.0385(5) -0.0068(5) 0.0109(4) 0.0042(5)
    O6 0.0699(8) 0.0373(6) 0.0604(7) -0.0009(5) 0.0379(6) 0.0036(5)
    O7 0.0474(6) 0.0701(8) 0.0574(7) 0.0041(5) 0.0281(5) 0.0147(6)
    O8 0.0503(6) 0.0459(6) 0.0711(8) 0.0014(5) 0.0294(6) 0.0210(6)
    S1 0.03290(16) 0.03659(18) 0.03343(16) -0.00323(12) 0.01232(12) -0.00138(12)
    S2 0.03677(17) 0.03538(18) 0.03731(17) 0.00095(12) 0.01806(13) 0.00041(13)
_geom_special_details
;
 All esds (except the esd in the dihedral angle between two l.s. planes)
 are estimated using the full covariance matrix.  The cell esds are taken
 into account individually in the estimation of esds in distances, angles
 and torsion angles; correlations between esds in cell parameters are only
 used when they are defined by crystal symmetry.  An approximate (isotropic)
 treatment of cell esds is used for estimating esds involving l.s. planes.
;
loop_
    _geom_bond_atom_site_label_1
    _geom_bond_atom_site_label_2
    _geom_bond_site_symmetry_2
    _geom_bond_distance
    _geom_bond_publ_flag
    C1 C6 . 1.374(2) ?
    C1 C2 . 1.387(2) ?
    C1 S1 . 1.7576(14) ?
    C2 C3 . 1.384(2) ?
    C2 H2 . 0.9300 ?
    C3 C4 . 1.376(3) ?
    C3 H3 . 0.9300 ?
    C4 C5 . 1.377(3) ?
    C4 C7 . 1.507(2) ?
    C5 C6 . 1.382(2) ?
    C5 H5 . 0.9300 ?
    C6 H6 . 0.9300 ?
    C7 H7A . 0.9600 ?
    C7 H7B . 0.9600 ?
    C7 H7C . 0.9600 ?
    C8 C9 . 1.378(2) ?
    C8 C13 . 1.381(2) ?
    C8 S2 . 1.7682(14) ?
    C9 C10 . 1.384(2) ?
    C9 H9 . 0.9300 ?
    C10 C11 . 1.378(2) ?
    C10 H10 . 0.9300 ?
    C11 C12 . 1.377(3) ?
    C11 C14 . 1.504(2) ?
    C12 C13 . 1.383(2) ?
    C12 H12 . 0.9300 ?
    C13 H13 . 0.9300 ?
    C14 H14A . 0.9600 ?
    C14 H14B . 0.9600 ?
    C14 H14C . 0.9600 ?
    C15 C16 . 1.369(2) ?
    C15 C20 . 1.375(2) ?
    C15 N1 . 1.4617(18) ?
    C16 C17 . 1.3923(19) ?
    C16 H16 . 0.9300 ?
    C17 O7 . 1.3543(19) ?
    C17 C18 . 1.380(2) ?
    C18 C19 . 1.374(3) ?
    C18 H18 . 0.9300 ?
    C19 C20 . 1.381(3) ?
    C19 H19 . 0.9300 ?
    C20 H20 . 0.9300 ?
    C21 C26 . 1.3760(19) ?
    C21 C22 . 1.3783(19) ?
    C21 N2 . 1.4641(16) ?
    C22 C23 . 1.3849(18) ?
    C22 H22 . 0.9300 ?
    C23 O8 . 1.3617(17) ?
    C23 C24 . 1.385(2) ?
    C24 C25 . 1.380(2) ?
    C24 H24 . 0.9300 ?
    C25 C26 . 1.3830(19) ?
    C25 H25 . 0.9300 ?
    C26 H26 . 0.9300 ?
    N1 H1C . 0.885(9) ?
    N1 H1A . 0.895(9) ?
    N1 H1B . 0.893(10) ?
    N2 H2A . 0.895(9) ?
    N2 H2C . 0.892(9) ?
    N2 H2B . 0.886(9) ?
    O1 S1 . 1.4497(11) ?
    O2 S1 . 1.4370(11) ?
    O3 S1 . 1.4444(12) ?
    O4 S2 . 1.4435(11) ?
    O5 S2 . 1.4511(11) ?
    O6 S2 . 1.4558(11) ?
    O7 H7 . 0.8200 ?
    O8 H8 . 0.8200 ?
loop_
    _geom_angle_atom_site_label_1
    _geom_angle_atom_site_label_2
    _geom_angle_atom_site_label_3
    _geom_angle_site_symmetry_1
    _geom_angle_site_symmetry_3
    _geom_angle
    _geom_angle_publ_flag
    C6 C1 C2 . . 120.23(14) ?
    C6 C1 S1 . . 120.08(11) ?
    C2 C1 S1 . . 119.68(11) ?
    C3 C2 C1 . . 118.87(15) ?
    C3 C2 H2 . . 120.6 ?
    C1 C2 H2 . . 120.6 ?
    C4 C3 C2 . . 121.79(16) ?
    C4 C3 H3 . . 119.1 ?
    C2 C3 H3 . . 119.1 ?
    C3 C4 C5 . . 118.09(15) ?
    C3 C4 C7 . . 121.74(17) ?
    C5 C4 C7 . . 120.17(17) ?
    C4 C5 C6 . . 121.47(15) ?
    C4 C5 H5 . . 119.3 ?
    C6 C5 H5 . . 119.3 ?
    C1 C6 C5 . . 119.52(14) ?
    C1 C6 H6 . . 120.2 ?
    C5 C6 H6 . . 120.2 ?
    C4 C7 H7A . . 109.5 ?
    C4 C7 H7B . . 109.5 ?
    H7A C7 H7B . . 109.5 ?
    C4 C7 H7C . . 109.5 ?
    H7A C7 H7C . . 109.5 ?
    H7B C7 H7C . . 109.5 ?
    C9 C8 C13 . . 119.39(14) ?
    C9 C8 S2 . . 120.82(11) ?
    C13 C8 S2 . . 119.77(11) ?
    C8 C9 C10 . . 119.68(15) ?
    C8 C9 H9 . . 120.2 ?
    C10 C9 H9 . . 120.2 ?
    C11 C10 C9 . . 121.79(16) ?
    C11 C10 H10 . . 119.1 ?
    C9 C10 H10 . . 119.1 ?
    C12 C11 C10 . . 117.65(15) ?
    C12 C11 C14 . . 121.49(18) ?
    C10 C11 C14 . . 120.85(18) ?
    C11 C12 C13 . . 121.62(16) ?
    C11 C12 H12 . . 119.2 ?
    C13 C12 H12 . . 119.2 ?
    C8 C13 C12 . . 119.86(16) ?
    C8 C13 H13 . . 120.1 ?
    C12 C13 H13 . . 120.1 ?
    C11 C14 H14A . . 109.5 ?
    C11 C14 H14B . . 109.5 ?
    H14A C14 H14B . . 109.5 ?
    C11 C14 H14C . . 109.5 ?
    H14A C14 H14C . . 109.5 ?
    H14B C14 H14C . . 109.5 ?
    C16 C15 C20 . . 122.37(14) ?
    C16 C15 N1 . . 118.85(12) ?
    C20 C15 N1 . . 118.79(14) ?
    C15 C16 C17 . . 119.05(13) ?
    C15 C16 H16 . . 120.5 ?
    C17 C16 H16 . . 120.5 ?
    O7 C17 C18 . . 123.59(14) ?
    O7 C17 C16 . . 116.90(13) ?
    C18 C17 C16 . . 119.50(15) ?
    C19 C18 C17 . . 119.91(15) ?
    C19 C18 H18 . . 120.0 ?
    C17 C18 H18 . . 120.0 ?
    C18 C19 C20 . . 121.41(16) ?
    C18 C19 H19 . . 119.3 ?
    C20 C19 H19 . . 119.3 ?
    C15 C20 C19 . . 117.71(16) ?
    C15 C20 H20 . . 121.1 ?
    C19 C20 H20 . . 121.1 ?
    C26 C21 C22 . . 122.64(12) ?
    C26 C21 N2 . . 119.15(12) ?
    C22 C21 N2 . . 118.18(12) ?
    C21 C22 C23 . . 118.24(13) ?
    C21 C22 H22 . . 120.9 ?
    C23 C22 H22 . . 120.9 ?
    O8 C23 C22 . . 116.68(13) ?
    O8 C23 C24 . . 122.94(12) ?
    C22 C23 C24 . . 120.38(13) ?
    C25 C24 C23 . . 119.83(12) ?
    C25 C24 H24 . . 120.1 ?
    C23 C24 H24 . . 120.1 ?
    C24 C25 C26 . . 120.79(13) ?
    C24 C25 H25 . . 119.6 ?
    C26 C25 H25 . . 119.6 ?
    C21 C26 C25 . . 118.11(13) ?
    C21 C26 H26 . . 120.9 ?
    C25 C26 H26 . . 120.9 ?
    C15 N1 H1C . . 112.1(14) ?
    C15 N1 H1A . . 113.8(13) ?
    H1C N1 H1A . . 106.9(19) ?
    C15 N1 H1B . . 110.6(17) ?
    H1C N1 H1B . . 105(2) ?
    H1A N1 H1B . . 108(2) ?
    C21 N2 H2A . . 112.7(13) ?
    C21 N2 H2C . . 112.2(14) ?
    H2A N2 H2C . . 104.0(19) ?
    C21 N2 H2B . . 109.9(14) ?
    H2A N2 H2B . . 106.4(19) ?
    H2C N2 H2B . . 111(2) ?
    C17 O7 H7 . . 109.5 ?
    C23 O8 H8 . . 109.5 ?
    O2 S1 O3 . . 111.93(8) ?
    O2 S1 O1 . . 112.03(8) ?
    O3 S1 O1 . . 112.64(8) ?
    O2 S1 C1 . . 108.04(7) ?
    O3 S1 C1 . . 106.42(6) ?
    O1 S1 C1 . . 105.28(7) ?
    O4 S2 O5 . . 113.19(7) ?
    O4 S2 O6 . . 112.69(7) ?
    O5 S2 O6 . . 110.65(8) ?
    O4 S2 C8 . . 107.33(7) ?
    O5 S2 C8 . . 106.67(6) ?
    O6 S2 C8 . . 105.79(7) ?
loop_
    _geom_torsion_atom_site_label_1
    _geom_torsion_atom_site_label_2
    _geom_torsion_atom_site_label_3
    _geom_torsion_atom_site_label_4
    _geom_torsion_site_symmetry_1
    _geom_torsion_site_symmetry_2
    _geom_torsion_site_symmetry_3
    _geom_torsion_site_symmetry_4
    _geom_torsion
    _geom_torsion_publ_flag
    C6 C1 C2 C3 . . . . -1.3(3) ?
    S1 C1 C2 C3 . . . . 179.86(14) ?
    C1 C2 C3 C4 . . . . 0.6(3) ?
    C2 C3 C4 C5 . . . . 0.4(3) ?
    C2 C3 C4 C7 . . . . -178.76(19) ?
    C3 C4 C5 C6 . . . . -0.7(3) ?
    C7 C4 C5 C6 . . . . 178.48(18) ?
    C2 C1 C6 C5 . . . . 1.0(2) ?
    S1 C1 C6 C5 . . . . 179.85(13) ?
    C4 C5 C6 C1 . . . . 0.0(3) ?
    C13 C8 C9 C10 . . . . -0.4(3) ?
    S2 C8 C9 C10 . . . . -178.85(14) ?
    C8 C9 C10 C11 . . . . 0.5(3) ?
    C9 C10 C11 C12 . . . . 0.0(3) ?
    C9 C10 C11 C14 . . . . 179.1(2) ?
    C10 C11 C12 C13 . . . . -0.6(3) ?
    C14 C11 C12 C13 . . . . -179.7(2) ?
    C9 C8 C13 C12 . . . . -0.2(3) ?
    S2 C8 C13 C12 . . . . 178.26(15) ?
    C11 C12 C13 C8 . . . . 0.7(3) ?
    C20 C15 C16 C17 . . . . 2.5(2) ?
    N1 C15 C16 C17 . . . . -177.51(13) ?
    C15 C16 C17 O7 . . . . 176.70(13) ?
    C15 C16 C17 C18 . . . . -2.2(2) ?
    O7 C17 C18 C19 . . . . -178.30(17) ?
    C16 C17 C18 C19 . . . . 0.5(3) ?
    C17 C18 C19 C20 . . . . 1.0(3) ?
    C16 C15 C20 C19 . . . . -1.0(3) ?
    N1 C15 C20 C19 . . . . 179.00(17) ?
    C18 C19 C20 C15 . . . . -0.8(3) ?
    C26 C21 C22 C23 . . . . -1.2(2) ?
    N2 C21 C22 C23 . . . . 176.98(12) ?
    C21 C22 C23 O8 . . . . 179.78(12) ?
    C21 C22 C23 C24 . . . . 0.7(2) ?
    O8 C23 C24 C25 . . . . -178.89(13) ?
    C22 C23 C24 C25 . . . . 0.2(2) ?
    C23 C24 C25 C26 . . . . -0.5(2) ?
    C22 C21 C26 C25 . . . . 0.9(2) ?
    N2 C21 C26 C25 . . . . -177.28(12) ?
    C24 C25 C26 C21 . . . . 0.0(2) ?
    C6 C1 S1 O2 . . . . 126.15(13) ?
    C2 C1 S1 O2 . . . . -54.99(14) ?
    C6 C1 S1 O3 . . . . 5.78(14) ?
    C2 C1 S1 O3 . . . . -175.36(13) ?
    C6 C1 S1 O1 . . . . -113.99(13) ?
    C2 C1 S1 O1 . . . . 64.87(14) ?
    C9 C8 S2 O4 . . . . 108.94(14) ?
    C13 C8 S2 O4 . . . . -69.52(15) ?
    C9 C8 S2 O5 . . . . -12.66(16) ?
    C13 C8 S2 O5 . . . . 168.88(13) ?
    C9 C8 S2 O6 . . . . -130.52(14) ?
    C13 C8 S2 O6 . . . . 51.02(15) ?
loop_
    _geom_hbond_atom_site_label_D
    _geom_hbond_atom_site_label_H
    _geom_hbond_atom_site_label_A
    _geom_hbond_site_symmetry_A
    _geom_hbond_distance_DH
    _geom_hbond_distance_HA
    _geom_hbond_distance_DA
    _geom_hbond_angle_DHA
    O7 H7 O6 2_666 0.82 1.95 2.7657(16) 173(2)
    N2 H2C O4 2_666 0.892(9) 2.062(10) 2.9441(18) 170(2)
    N2 H2B O3 2_666 0.886(9) 2.311(19) 2.9020(17) 124(2)
    N2 H2A O3 1_455 0.895(9) 1.892(10) 2.7784(18) 170(2)
    N2 H2B O5 1_455 0.886(9) 2.201(16) 2.9395(19) 141(2)
    N1 H1B O5 2_766 0.893(10) 2.149(16) 2.9406(19) 147(2)
    N1 H1B O6 2_766 0.893(10) 2.319(16) 3.1087(19) 147(2)
    N1 H1C O2 2_776 0.885(9) 1.857(10) 2.7410(18) 177(2)
    O8 H8 O1 . 0.82 1.94 2.7216(17) 160
    N1 H1A O1 . 0.895(9) 1.951(12) 2.8007(17) 158(2)
_iucr_refine_instructions_details
;
TITL BINCY in P-1
CELL  0.71073   9.5775  10.8224  14.1445   96.787  109.701   91.324
ZERR     4.00   0.0003   0.0003   0.0004    0.002    0.001    0.002
LATT   1
SFAC  C    H    N    O    S
UNIT  52   60   4    16   4
MERG   2
EQIV $1 -x+1, -y+1, -z+1
EQIV $2 x-1, y, z
EQIV $3 -x+2, -y+1, -z+1
EQIV $4 -x+2, -y+2, -z+1
HTAB O7 O6_$1
HTAB N2 O4_$1
HTAB N2 O3_$1
HTAB N2 O3_$2
HTAB N2 O5_$2
HTAB N1 O5_$3
HTAB N1 O6_$3
HTAB N1 O2_$4
HTAB O8 O1
HTAB N1 O1
DFIX 0.90 0.01 N1 H1A N1 H1B N1 H1C
DFIX 0.90 0.01 N2 H2A N2 H2B N2 H2C
FMAP   2
PLAN   25
SIZE     0.20   0.25   0.30
ACTA
BOND   $H
CONF
L.S.  15
WGHT    0.059100    0.346000
EXTI    0.047596
FVAR       0.92139
C1    1    0.793783    0.721054    0.222873    11.00000    0.03755    0.03325 =
         0.03369    0.00241    0.01545    0.00127
C2    1    0.766273    0.820719    0.167367    11.00000    0.06961    0.03621 =
         0.04508    0.00604    0.01722    0.00215
AFIX  43
H2    2    0.788233    0.902278    0.199857    11.00000   -1.20000
AFIX   0
C3    1    0.705600    0.796761    0.062830    11.00000    0.07967    0.05498 =
         0.04377    0.01785    0.01710    0.00977
AFIX  43
H3    2    0.687859    0.863356    0.025331    11.00000   -1.20000
AFIX   0
C4    1    0.670789    0.677061    0.012835    11.00000    0.05358    0.06475 =
         0.03539    0.00409    0.01472    0.00832
C5    1    0.697195    0.579941    0.069950    11.00000    0.06532    0.04575 =
         0.04063   -0.00673    0.01636    0.00262
AFIX  43
H5    2    0.673358    0.498464    0.037475    11.00000   -1.20000
AFIX   0
C6    1    0.758332    0.600851    0.174462    11.00000    0.05764    0.03402 =
         0.03843    0.00250    0.01652    0.00356
AFIX  43
H6    2    0.775355    0.534059    0.211753    11.00000   -1.20000
AFIX   0
C7    1    0.607535    0.651000   -0.101134    11.00000    0.07747    0.10087 =
         0.03580    0.00509    0.01227    0.01059
AFIX 137
H7A   2    0.500966    0.643986   -0.122706    11.00000   -1.50000
H7B   2    0.642351    0.574381   -0.123592    11.00000   -1.50000
H7C   2    0.638998    0.718032   -0.129700    11.00000   -1.50000
AFIX   0
C8    1    0.862251    0.268205    0.174603    11.00000    0.03572    0.03864 =
         0.03670   -0.00036    0.01551    0.00190
C9    1    0.979974    0.329430    0.160451    11.00000    0.03819    0.06917 =
         0.03959    0.00666    0.01225   -0.00757
AFIX  43
H9    2    1.060699    0.364353    0.216016    11.00000   -1.20000
AFIX   0
C10   1    0.977475    0.338690    0.063143    11.00000    0.05045    0.07996 =
         0.04694    0.01310    0.02167   -0.00384
AFIX  43
H10   2    1.057743    0.379582    0.054281    11.00000   -1.20000
AFIX   0
C11   1    0.859307    0.288976   -0.020954    11.00000    0.05708    0.06312 =
         0.03928    0.00625    0.01856    0.00998
C12   1    0.742314    0.229009   -0.005210    11.00000    0.05539    0.07414 =
         0.03950   -0.00788    0.00921   -0.00540
AFIX  43
H12   2    0.660893    0.195384   -0.060819    11.00000   -1.20000
AFIX   0
C13   1    0.742874    0.217538    0.091237    11.00000    0.04382    0.06417 =
         0.04588   -0.00686    0.01587   -0.01278
AFIX  43
H13   2    0.663031    0.175792    0.099958    11.00000   -1.20000
AFIX   0
C14   1    0.858023    0.301847   -0.125988    11.00000    0.09546    0.10205 =
         0.04277    0.01090    0.02668    0.00344
AFIX 137
H14A  2    0.766080    0.264804   -0.174842    11.00000   -1.50000
H14B  2    0.939477    0.260347   -0.137521    11.00000   -1.50000
H14C  2    0.867693    0.388603   -0.132623    11.00000   -1.50000
AFIX   0
C15   1    0.752333    0.937629    0.642250    11.00000    0.04760    0.02802 =
         0.03777    0.00305    0.01969    0.00181
C16   1    0.603018    0.917421    0.589944    11.00000    0.04651    0.03153 =
         0.03708    0.00722    0.01836    0.00512
AFIX  43
H16   2    0.567572    0.902701    0.519518    11.00000   -1.20000
AFIX   0
C17   1    0.504994    0.919221    0.643701    11.00000    0.05021    0.03299 =
         0.04722    0.00957    0.02495    0.00229
C18   1    0.560326    0.937028    0.748266    11.00000    0.06882    0.05929 =
         0.04801    0.00782    0.03524   -0.00163
AFIX  43
H18   2    0.495645    0.937702    0.784746    11.00000   -1.20000
AFIX   0
C19   1    0.711045    0.953752    0.798378    11.00000    0.07668    0.08381 =
         0.03570    0.00199    0.02253   -0.00474
AFIX  43
H19   2    0.747365    0.964369    0.868842    11.00000   -1.20000
AFIX   0
C20   1    0.809834    0.955141    0.746351    11.00000    0.05394    0.06759 =
         0.04043   -0.00073    0.01413   -0.00538
AFIX  43
H20   2    0.911739    0.967497    0.780575    11.00000   -1.20000
AFIX   0
C21   1    0.278087    0.538472    0.426024    11.00000    0.02980    0.03864 =
         0.03030    0.00419    0.01190    0.00095
C22   1    0.318075    0.653620    0.406928    11.00000    0.03619    0.03566 =
         0.03988    0.00710    0.01619    0.00617
AFIX  43
H22   2    0.274310    0.724700    0.423989    11.00000   -1.20000
AFIX   0
C23   1    0.425145    0.660670    0.361665    11.00000    0.03478    0.03934 =
         0.03437    0.00981    0.01175    0.00130
C24   1    0.488492    0.553991    0.335647    11.00000    0.03609    0.04963 =
         0.03359    0.00140    0.01682    0.00178
AFIX  43
H24   2    0.560556    0.559191    0.305434    11.00000   -1.20000
AFIX   0
C25   1    0.444399    0.440013    0.354671    11.00000    0.03891    0.03956 =
         0.03794   -0.00361    0.01326    0.00605
AFIX  43
H25   2    0.486578    0.368488    0.336613    11.00000   -1.20000
AFIX   0
C26   1    0.338223    0.430843    0.400275    11.00000    0.03552    0.03262 =
         0.03623    0.00244    0.00969   -0.00154
AFIX  43
H26   2    0.308321    0.354112    0.413171    11.00000   -1.20000
AFIX   0
N1    3    0.854351    0.940752    0.585413    11.00000    0.04273    0.03771 =
         0.04149    0.00261    0.01886    0.00267
N2    3    0.170415    0.532032    0.478478    11.00000    0.03976    0.04638 =
         0.04742    0.00890    0.02437    0.00225
O1    4    0.760200    0.812578    0.388297    11.00000    0.04790    0.08411 =
         0.04622   -0.01705    0.01922    0.00992
O2    4    1.006771    0.825981    0.382215    11.00000    0.04653    0.05936 =
         0.06331    0.00069    0.01096   -0.01983
O3    4    0.897493    0.628683    0.390245    11.00000    0.06287    0.04670 =
         0.03886    0.01014    0.01120   -0.00192
O4    4    0.749459    0.336881    0.313951    11.00000    0.05605    0.05470 =
         0.05065    0.00424    0.02961    0.01800
O5    4    1.009490    0.295354    0.367309    11.00000    0.04355    0.06810 =
         0.03854    0.00423    0.01090   -0.00680
O6    4    0.824153    0.126087    0.299095    11.00000    0.06992    0.03728 =
         0.06042    0.00360    0.03786   -0.00093
O7    4    0.358024    0.905165    0.588619    11.00000    0.04740    0.07009 =
         0.05736    0.01472    0.02810    0.00411
AFIX 147
H7    2    0.310439    0.896717    0.626245    11.00000   -1.50000
AFIX   0
O8    4    0.461575    0.775774    0.343591    11.00000    0.05033    0.04592 =
         0.07111    0.02104    0.02939    0.00144
AFIX 147
H8    2    0.546990    0.778445    0.343162    11.00000   -1.50000
AFIX   0
S1    5    0.871200    0.749224    0.355736    11.00000    0.03290    0.03659 =
         0.03343   -0.00138    0.01232   -0.00323
S2    5    0.860386    0.257143    0.297905    11.00000    0.03677    0.03538 =
         0.03731    0.00041    0.01806    0.00095
H1C   2    0.898597    1.015817    0.593370    11.00000    0.06649
H1A   2    0.810845    0.917784    0.518639    11.00000    0.06226
H2A   2    0.088399    0.571245    0.450011    11.00000    0.06357
H2C   2    0.206308    0.570179    0.542072    11.00000    0.06646
H2B   2    0.140633    0.453276    0.476118    11.00000    0.06880
H1B   2    0.927798    0.890662    0.607785    11.00000    0.09237
HKLF 4
REM  BINCY in P-1
REM R1 =  0.0402 for   6679 Fo > 4sig(Fo)  and  0.0560 for all   8651 data
REM    372 parameters refined using      6 restraints
END
WGHT      0.0591      0.3460
REM Highest difference peak  0.353,  deepest hole -0.333,  1-sigma level  0.047
Q1    1   0.7559  0.7331  0.4026  11.00000  0.05    0.35
Q2    1   0.2909  0.5965  0.4113  11.00000  0.05    0.28
Q3    1   0.5609  0.9198  0.6182  11.00000  0.05    0.28
Q4    1   0.8617  0.2686  0.2282  11.00000  0.05    0.27
Q5    1   0.4051  0.4476  0.3890  11.00000  0.05    0.26
Q6    1   0.7798  0.9434  0.6927  11.00000  0.05    0.26
Q7    1   0.3675  0.6570  0.3720  11.00000  0.05    0.25
Q8    1   0.2835  0.4812  0.3929  11.00000  0.05    0.24
Q9    1   0.9335  0.2806  0.0258  11.00000  0.05    0.24
Q10   1   0.9572  0.3528 -0.1190  11.00000  0.05    0.24
Q11   1   0.9503  0.8790  0.3981  11.00000  0.05    0.23
Q12   1   0.8324  0.7305  0.2815  11.00000  0.05    0.22
Q13   1   0.6791  0.9036  0.6185  11.00000  0.05    0.22
Q14   1   0.7645  0.7754  0.2019  11.00000  0.05    0.22
Q15   1   0.7420  0.1342  0.2580  11.00000  0.05    0.22
Q16   1   0.9013  0.3186  0.1666  11.00000  0.05    0.22
Q17   1   0.4407  0.6053  0.3380  11.00000  0.05    0.22
Q18   1   0.9984  0.3591  0.3532  11.00000  0.05    0.22
Q19   1   0.8158  0.2348  0.1326  11.00000  0.05    0.21
Q20   1   0.7967  0.2752 -0.0102  11.00000  0.05    0.21
Q21   1   0.5440  0.8979  0.6944  11.00000  0.05    0.21
Q22   1   0.4789  0.5012  0.3640  11.00000  0.05    0.21
Q23   1   0.5233  0.9541  0.6920  11.00000  0.05    0.20
Q24   1   0.6995  0.6572 -0.1231  11.00000  0.05    0.20
Q25   1   0.4349  0.5005  0.3308  11.00000  0.05    0.20
;
