# Supplementary material for: 3-Hy­droxy­anilinium p-toluene­sulfonate
Source: Acta Crystallogr Sect E Struct Rep Online. 2013 Jul 20;69(Pt 8):o1277. doi: 10.1107/S1600536813018692 (PMC3793772; doi:10.1107/S1600536813018692)
Supplement: Supplementary file 2 [file e-69-o1277-Isup2.hkl]

# 
# h,k,l, Fc-squared, Fo-squared, sigma(Fo-squared) and status flag 
# 
data_I
_shelx_title ' BINCY in P-1' 
_shelx_refln_list_code          4 
_shelx_F_calc_maximum      134.17 
_exptl_crystal_F_000       592.00 
_reflns_d_resolution_high  0.6904 
 
loop_ 
 _symmetry_equiv_pos_as_xyz 
 'x, y, z' 
 '-x, -y, -z' 
 
_cell_length_a     9.5775 
_cell_length_b    10.8224 
_cell_length_c    14.1445 
_cell_angle_alpha  96.787 
_cell_angle_beta  109.701 
_cell_angle_gamma  91.324 
 
_shelx_F_squared_multiplier     1.000 
 
loop_ 
 _refln_index_h 
 _refln_index_k 
 _refln_index_l 
 _refln_F_squared_calc 
 _refln_F_squared_meas 
 _refln_F_squared_sigma 
 _refln_observed_status 
   1   0   0     1044.79      807.25     19.15 o 
   2   0   0     4339.93     4288.99     53.05 o 
   3   0   0     1715.94     1681.46     17.57 o 
   4   0   0       43.24       94.91      1.50 o 
   5   0   0       64.48       47.81      0.96 o 
   6   0   0      444.24      439.68      5.65 o 
   7   0   0     1255.13     1265.20     14.38 o 
   8   0   0      757.12      729.94     10.89 o 
   9   0   0       81.17       86.05      2.93 o 
  10   0   0       73.60       74.19      2.79 o 
  11   0   0       65.66       63.45      3.54 o 
  12   0   0        0.30       -0.58      1.70 o 
  13   0   0        0.34        1.41      2.60 o 
 -13   1   0        0.15       -0.40      2.65 o 
 -12   1   0        0.17        0.43      1.71 o 
 -11   1   0       22.45       18.20      2.22 o 
 -10   1   0        9.50        8.07      1.50 o 
  -9   1   0      158.33      155.67      4.20 o 
  -8   1   0       75.36       79.98      2.00 o 
  -7   1   0      268.69      260.94      3.63 o 
  -6   1   0       45.86       39.38      1.02 o 
  -5   1   0      386.83      428.87      5.82 o 
  -4   1   0      116.76      103.58      1.66 o 
  -3   1   0      670.72      773.16      8.67 o 
  -2   1   0     1165.65     1208.54     12.60 o 
  -1   1   0       39.19       37.74      0.65 o 
   1   1   0       67.15       71.25      0.77 o 
   2   1   0      115.26      106.78      1.19 o 
   3   1   0       47.23       54.08      0.95 o 
   4   1   0      117.18      135.33      1.98 o 
   5   1   0       79.26       81.17      1.28 o 
   6   1   0      100.64       95.55      1.50 o 
   7   1   0       37.05       37.33      1.02 o 
   8   1   0      296.15      302.41      4.49 o 
   9   1   0       37.26       31.38      1.84 o 
  10   1   0       18.17       18.39      1.62 o 
  11   1   0       19.51       17.29      2.92 o 
  12   1   0        1.17        0.21      1.86 o 
 -13   2   0        0.09       -2.38      2.38 o 
 -12   2   0        5.57        6.48      3.26 o 
 -11   2   0       98.16       93.54      4.28 o 
 -10   2   0       82.08       82.42      2.94 o 
  -9   2   0       92.56       88.90      3.00 o 
  -8   2   0      136.54      140.91      3.22 o 
  -7   2   0      918.93      900.18     11.93 o 
  -6   2   0      124.66      128.69      2.16 o 
  -5   2   0      451.00      496.46      6.70 o 
  -4   2   0       42.13       51.62      1.05 o 
  -3   2   0       49.93       50.02      0.90 o 
  -2   2   0      685.95      655.68      6.94 o 
  -1   2   0     3709.77     3950.82     38.65 o 
   0   2   0     8277.14     8299.59     86.96 o 
   1   2   0    10266.27     9936.56     98.38 o 
   2   2   0      350.37      300.39      3.11 o 
   3   2   0      993.30      986.11     10.10 o 
   4   2   0      587.14      591.07      6.99 o 
   5   2   0      204.12      261.83      3.15 o 
   6   2   0        1.56        0.83      0.38 o 
   7   2   0      498.00      512.93      6.19 o 
   8   2   0     1202.16     1183.75     15.64 o 
   9   2   0      210.89      201.00      5.17 o 
  10   2   0       15.54       16.43      1.65 o 
  11   2   0       79.32       80.92      3.19 o 
  12   2   0       58.59       65.87      4.11 o 
 -12   3   0       12.58       12.20      2.24 o 
 -11   3   0      118.38      111.94      5.15 o 
 -10   3   0        6.13        5.18      1.23 o 
  -9   3   0      120.38      130.49      3.79 o 
  -8   3   0       46.94       50.21      2.04 o 
  -7   3   0       29.59       26.26      1.07 o 
  -6   3   0      310.05      300.50      4.38 o 
  -5   3   0       74.53       74.12      2.26 o 
  -4   3   0     1089.26     1133.64     13.55 o 
  -3   3   0      690.56      877.29     10.51 o 
  -2   3   0      372.43      380.41      4.75 o 
  -1   3   0     6073.42     6098.84     56.77 o 
   0   3   0     1503.93     1594.39     13.90 o 
   1   3   0      721.27      701.84      6.32 o 
   2   3   0      306.91      301.54      3.34 o 
   3   3   0       15.06       17.86      0.52 o 
   4   3   0       45.43       40.81      1.43 o 
   5   3   0      131.99      141.14      2.59 o 
   6   3   0      276.49      284.51      5.24 o 
   7   3   0       60.95       57.12      1.59 o 
   8   3   0       24.19       21.85      1.07 o 
   9   3   0        0.53       -0.57      0.71 o 
  10   3   0        2.16        2.46      1.26 o 
  11   3   0        3.60        2.40      1.44 o 
  12   3   0        6.09        3.37      2.26 o 
 -12   4   0       44.81       47.10      3.37 o 
 -11   4   0        2.37        0.52      1.93 o 
 -10   4   0      241.00      243.22      5.99 o 
  -9   4   0        8.91        5.32      1.23 o 
  -8   4   0      238.53      244.97      4.25 o 
  -7   4   0      700.33      699.36     10.27 o 
  -6   4   0      109.16      106.78      1.99 o 
  -5   4   0      219.53      216.98      3.02 o 
  -4   4   0     1047.92     1096.43     14.61 o 
  -3   4   0     1864.47     2041.47     22.64 o 
  -2   4   0       64.48       63.26      1.14 o 
  -1   4   0      613.69      578.33      7.21 o 
   0   4   0      424.77      368.91      3.50 o 
   1   4   0     1291.40     1271.01     12.25 o 
   2   4   0      344.86      335.41      3.94 o 
   3   4   0     2514.52     2574.04     27.10 o 
   4   4   0       31.35       22.72      0.71 o 
   5   4   0      390.33      365.36      5.07 o 
   6   4   0       43.20       46.28      1.42 o 
   7   4   0      395.92      394.97      8.04 o 
   8   4   0      119.13      118.09      3.06 o 
   9   4   0        4.82        4.56      1.11 o 
  10   4   0        0.18       -0.83      1.27 o 
  11   4   0       75.78       84.74      3.53 o 
  12   4   0       45.99       53.18      3.84 o 
 -12   5   0       10.07        4.49      2.00 o 
 -11   5   0        7.30        9.26      2.01 o 
 -10   5   0       54.95       65.10      2.84 o 
  -9   5   0        0.08       -0.20      1.05 o 
  -8   5   0       11.17        9.36      0.95 o 
  -7   5   0        1.55        1.25      0.69 o 
  -6   5   0      193.48      178.00      3.94 o 
  -5   5   0       45.40       33.40      1.00 o 
  -4   5   0      406.31      406.06      6.47 o 
  -3   5   0      105.56      117.80      1.83 o 
  -2   5   0      439.55      484.90      6.77 o 
  -1   5   0       38.27       46.00      1.13 o 
   0   5   0      393.62      432.57      5.63 o 
   1   5   0      703.28      789.24      8.71 o 
   2   5   0        0.82        1.83      0.42 o 
   3   5   0       51.47       55.58      1.33 o 
   4   5   0      537.08      600.95      7.32 o 
   5   5   0      222.32      241.26      4.23 o 
   6   5   0      359.23      355.89      5.52 o 
   7   5   0       93.46       98.40      3.41 o 
   8   5   0        1.92        0.41      1.48 o 
   9   5   0       40.54       34.25      1.74 o 
  10   5   0      100.88       97.75      2.77 o 
  11   5   0        0.33        1.06      1.66 o 
  12   5   0        3.41        3.76      3.49 o 
 -12   6   0       13.19       12.48      3.07 o 
 -11   6   0       28.13       31.45      2.80 o 
 -10   6   0        9.42       11.92      1.54 o 
  -9   6   0       18.91       17.47      1.64 o 
  -8   6   0       23.82       26.79      1.94 o 
  -7   6   0      212.67      210.14      5.75 o 
  -6   6   0      205.80      208.41      3.38 o 
  -5   6   0       33.83       39.43      1.24 o 
  -4   6   0      659.28      648.14      8.32 o 
  -3   6   0     1392.40     1389.91     16.76 o 
  -2   6   0     1112.32     1116.19     13.60 o 
  -1   6   0     1888.03     1964.15     25.26 o 
   0   6   0     1514.41     1464.35     19.20 o 
   1   6   0      855.65      812.98     10.35 o 
   2   6   0      537.11      559.42      8.12 o 
   3   6   0     1654.59     1791.68     21.66 o 
   4   6   0     1420.17     1386.67     17.22 o 
   5   6   0     1007.35      973.10     12.43 o 
   6   6   0        5.45        4.89      1.06 o 
   7   6   0       18.77       21.74      1.84 o 
   8   6   0      336.89      316.99      7.76 o 
   9   6   0        1.57        0.25      1.35 o 
  10   6   0      108.88      112.15      3.26 o 
  11   6   0       52.41       72.46      3.56 o 
 -12   7   0       18.38       25.87      4.30 o 
 -11   7   0       17.14       20.54      6.50 o 
 -10   7   0        0.58        0.03      1.21 o 
  -9   7   0       27.07       28.75      3.20 o 
  -8   7   0       11.74        9.77      1.10 o 
  -7   7   0       33.74       36.44      1.88 o 
  -6   7   0      179.45      154.23      3.41 o 
  -5   7   0       15.10       18.01      1.11 o 
  -4   7   0      245.19      246.07      4.03 o 
  -3   7   0      122.29      128.78      2.45 o 
  -2   7   0        9.43       10.63      0.77 o 
  -1   7   0      666.96      680.81     10.30 o 
   0   7   0      245.59      272.59      4.70 o 
   1   7   0      134.56      135.97      2.63 o 
   2   7   0       17.90       22.52      1.27 o 
   3   7   0        5.51        5.68      0.99 o 
   4   7   0        0.71        2.33      0.85 o 
   5   7   0       63.63       60.47      2.71 o 
   6   7   0      113.53      101.49      6.02 o 
   7   7   0        3.32        3.55      1.41 o 
   8   7   0        0.35        1.15      1.37 o 
   9   7   0        2.46        0.73      1.26 o 
  10   7   0        9.08        7.05      1.33 o 
  11   7   0       15.16       10.93      2.13 o 
 -11   8   0       18.22       16.83      2.73 o 
 -10   8   0        6.04        6.49      2.09 o 
  -9   8   0        0.00       -0.60      1.26 o 
  -8   8   0        8.04        9.08      1.31 o 
  -7   8   0      134.37      138.07      4.03 o 
  -6   8   0       34.74       36.91      2.01 o 
  -5   8   0       24.90       21.65      2.02 o 
  -4   8   0      767.57      765.00     13.08 o 
  -3   8   0     1372.08     1349.83     19.60 o 
  -2   8   0       98.10       96.91      2.46 o 
  -1   8   0     1689.17     1653.01     23.77 o 
   0   8   0       52.67       49.21      1.74 o 
   1   8   0       13.48       14.18      1.01 o 
   2   8   0       38.17       35.70      1.55 o 
   3   8   0       76.89       71.49      2.51 o 
   4   8   0      918.68      918.18     15.87 o 
   5   8   0      484.47      474.88     10.62 o 
   6   8   0        5.12        5.18      1.48 o 
   7   8   0        9.64       10.15      1.74 o 
   8   8   0       51.34       54.22      3.01 o 
   9   8   0        0.12       -0.82      1.52 o 
  10   8   0        4.51        1.48      1.27 o 
 -11   9   0       28.38       38.50      4.82 o 
 -10   9   0        0.42        1.16      1.45 o 
  -9   9   0        0.38        1.18      1.37 o 
  -8   9   0      107.01      104.06      4.75 o 
  -7   9   0       38.62       36.77      2.16 o 
  -6   9   0        2.01        3.97      1.22 o 
  -5   9   0       33.38       41.80      2.24 o 
  -4   9   0      100.50       86.61      2.78 o 
  -3   9   0      423.87      404.22      7.72 o 
  -2   9   0      121.53      124.37      3.40 o 
  -1   9   0     1288.75     1252.20     18.45 o 
   0   9   0        0.24       -0.79      0.79 o 
   1   9   0       12.14        9.98      1.24 o 
   2   9   0        2.26        0.51      1.57 o 
   3   9   0        1.80        2.08      1.08 o 
   4   9   0        0.29        0.91      1.06 o 
   5   9   0        2.28        3.24      1.46 o 
   6   9   0        0.11        0.24      1.39 o 
   7   9   0        5.93        6.67      1.65 o 
   8   9   0        2.21        1.66      1.61 o 
   9   9   0        2.98        0.98      1.75 o 
  10   9   0        4.42        1.62      1.55 o 
 -10  10   0       13.86       13.77      2.25 o 
  -9  10   0        1.56       -0.25      1.74 o 
  -8  10   0        1.54        3.15      1.95 o 
  -7  10   0       45.81       43.63      6.46 o 
  -6  10   0       76.75       73.33      3.13 o 
  -5  10   0       27.00       28.11      2.03 o 
  -4  10   0      366.53      355.64      8.25 o 
  -3  10   0      287.75      300.99      6.30 o 
  -2  10   0        0.02       -1.06      1.06 o 
  -1  10   0      145.76      152.92      6.98 o 
   0  10   0      512.77      500.37     12.48 o 
   1  10   0        6.94        5.45      1.34 o 
   2  10   0        3.43        2.78      1.26 o 
   3  10   0      153.44      145.60      4.12 o 
   4  10   0       41.54       43.67      3.57 o 
   5  10   0      354.57      318.91     11.81 o 
   6  10   0        0.02       -0.15      1.42 o 
   7  10   0      202.65      213.83     11.74 o 
   8  10   0       34.86       41.19      3.03 o 
   9  10   0        2.57        1.50      3.85 o 
  -9  11   0        2.41       -0.38      4.17 o 
  -8  11   0       14.33       16.28      2.70 o 
  -7  11   0        0.63        2.56      1.87 o 
  -6  11   0       12.86       10.67      3.92 o 
  -5  11   0        8.48        9.53      1.62 o 
  -4  11   0        4.22        2.61      1.34 o 
  -3  11   0       60.47       50.90      3.32 o 
  -2  11   0        5.67        2.50      1.20 o 
  -1  11   0        5.16        2.85      2.19 o 
   0  11   0       67.74       71.83      7.84 o 
   1  11   0       42.10       50.39      3.37 o 
   2  11   0        9.44        6.50      1.94 o 
   3  11   0        1.89       -0.46      3.70 o 
   4  11   0       39.61       51.18      5.49 o 
   5  11   0       15.99       18.25      4.18 o 
   6  11   0        1.42        2.26      3.20 o 
   7  11   0        0.69        2.80      3.45 o 
   8  11   0        4.53        3.72      3.89 o 
  -8  12   0        8.31       13.15      2.73 o 
  -7  12   0       30.10       36.38      3.97 o 
  -6  12   0       12.29        7.54      2.28 o 
  -5  12   0        1.93        1.74      2.02 o 
  -4  12   0       65.95       76.72      4.50 o 
  -3  12   0        5.60        4.13      2.72 o 
  -2  12   0        3.70        9.31      3.06 o 
  -1  12   0        2.25        3.65      1.94 o 
   0  12   0      109.18      121.13      5.59 o 
   1  12   0       16.11       17.66      2.61 o 
   2  12   0       33.42       32.62      4.79 o 
   3  12   0        0.32        2.41      2.83 o 
   4  12   0       55.23       62.93      6.41 o 
   5  12   0       32.60       37.52      5.36 o 
   6  12   0        0.00        1.55      3.43 o 
   7  12   0       13.47       13.98      4.59 o 
  -7  13   0       12.56        7.26      3.66 o 
  -6  13   0        3.37        2.60      2.97 o 
  -5  13   0        0.02        1.32      2.80 o 
  -4  13   0       20.28       17.85      3.91 o 
  -3  13   0        1.69        7.86      3.40 o 
  -2  13   0       26.61       23.78      4.31 o 
  -1  13   0       30.75       32.40      4.58 o 
   0  13   0       17.84       23.24      3.01 o 
   1  13   0        2.86       -0.65      2.07 o 
   2  13   0       12.83        8.07      3.76 o 
   3  13   0        1.88        4.19      3.45 o 
   4  13   0       14.13        8.41      3.93 o 
   5  13   0        0.08        0.52      3.32 o 
   6  13   0        1.91        2.40      3.90 o 
  -6  14   0        1.86       -2.98      2.98 o 
  -5  14   0        1.96       -2.58      2.92 o 
  -4  14   0        5.32        3.53      3.46 o 
  -3  14   0       76.13       78.98      7.18 o 
  -2  14   0       15.52       26.71      4.57 o 
  -1  14   0       34.31       31.61      4.95 o 
   0  14   0        9.58       17.13      4.09 o 
   2  14   0        0.00       -3.47      3.47 o 
   3  14   0        0.28        3.62      3.68 o 
   4  14   0       24.92       15.05      4.88 o 
  -4  15   0        0.62        3.15      3.37 o 
  -3  15   0       14.04       19.71      4.43 o 
  -2  15   0       24.76       26.20      5.13 o 
  -1  15   0        0.61        0.13      3.22 o 
  -3 -15   1        2.15        4.00      4.21 o 
   1 -15   1        6.13        5.89      3.89 o 
   2 -15   1       48.87       66.20      6.82 o 
   3 -15   1       14.45       14.87      4.54 o 
   4 -15   1        0.01        3.25      3.53 o 
  -5 -14   1        7.64        7.49      4.49 o 
  -4 -14   1        3.53        3.78      3.72 o 
  -3 -14   1       29.49       35.73      5.69 o 
  -2 -14   1        3.95       -0.78      3.46 o 
  -1 -14   1       70.41       75.02      7.24 o 
   0 -14   1        4.02        4.99      3.31 o 
   1 -14   1       76.14       85.21      7.23 o 
   2 -14   1        4.18        9.49      3.63 o 
   3 -14   1        4.92       -0.31      2.90 o 
   4 -14   1        0.51       -1.15      3.00 o 
   5 -14   1        4.87       11.33      4.10 o 
   6 -14   1       10.11        5.50      3.78 o 
  -6 -13   1        0.54        0.15      3.37 o 
  -5 -13   1        7.29       13.44      4.35 o 
  -4 -13   1       30.70       29.46      5.16 o 
  -3 -13   1        6.40        4.37      3.35 o 
  -2 -13   1       35.25       33.41      5.09 o 
  -1 -13   1        1.05        1.54      2.01 o 
   0 -13   1       31.94       26.74      4.91 o 
   1 -13   1        1.70        1.53      2.82 o 
   2 -13   1       13.74       11.36      3.50 o 
   3 -13   1        0.34       -1.21      2.62 o 
   4 -13   1        0.06       -1.35      1.73 o 
   5 -13   1        0.26        1.43      2.99 o 
   6 -13   1       16.51       24.00      4.41 o 
   7 -13   1        0.08       -3.02      3.02 o 
  -7 -12   1        9.41       10.50      4.26 o 
  -6 -12   1       52.06       50.85      6.20 o 
  -5 -12   1        8.97       15.86      4.24 o 
  -4 -12   1        0.04        6.07      3.13 o 
  -3 -12   1        0.13       -2.16      2.16 o 
  -2 -12   1       71.95       74.62      4.39 o 
  -1 -12   1       55.40       53.82      6.03 o 
   0 -12   1       22.69       22.21      2.74 o 
   1 -12   1       92.00      107.96      4.18 o 
   2 -12   1       99.89       99.74      4.77 o 
   3 -12   1        0.37       -2.18      2.18 o 
   4 -12   1        0.81       -0.01      1.70 o 
   5 -12   1       16.60       16.08      2.24 o 
   6 -12   1       23.41       28.20      2.37 o 
   7 -12   1        6.54        4.03      2.24 o 
   8 -12   1        2.31        1.67      4.92 o 
  -8 -11   1        1.45       -0.91      3.46 o 
  -7 -11   1        0.20        2.32      3.12 o 
  -6 -11   1       12.42       18.43      4.15 o 
  -5 -11   1       46.17       50.39      3.63 o 
  -4 -11   1        2.83        2.91      1.72 o 
  -3 -11   1       14.23       13.50      3.33 o 
  -2 -11   1       22.33       23.07      2.63 o 
  -1 -11   1       45.91       49.73      2.68 o 
   0 -11   1      273.85      264.75     11.38 o 
   1 -11   1      149.73      145.29      4.66 o 
   2 -11   1      178.01      164.82      4.39 o 
   3 -11   1        4.37        2.65      1.33 o 
   4 -11   1       47.42       46.45      2.59 o 
   5 -11   1        6.59        9.04      1.63 o 
   6 -11   1        3.21        6.23      1.53 o 
   7 -11   1        4.89        3.20      1.47 o 
   8 -11   1        8.84        8.89      2.34 o 
   9 -11   1       23.58       30.37      3.29 o 
  -9 -10   1       94.68      105.49      5.62 o 
  -8 -10   1       29.38       37.85      3.50 o 
  -7 -10   1        0.96        3.56      2.08 o 
  -6 -10   1       14.22       18.11      4.08 o 
  -5 -10   1      151.86      155.53      6.17 o 
  -4 -10   1        0.15        1.51      2.07 o 
  -3 -10   1        3.18        5.01      1.38 o 
  -2 -10   1        5.43        5.55      1.33 o 
  -1 -10   1       94.49       95.53      3.03 o 
   0 -10   1      286.24      286.48      6.10 o 
   1 -10   1      164.77      148.58      3.97 o 
   2 -10   1     1083.58     1082.45     18.35 o 
   3 -10   1       83.64       91.28      3.05 o 
   4 -10   1        0.93       -1.17      1.17 o 
   5 -10   1       61.42       60.91      3.36 o 
   6 -10   1        7.53        8.08      1.71 o 
   7 -10   1       22.93       19.73      1.87 o 
   8 -10   1       23.32       21.74      1.97 o 
   9 -10   1        7.75        9.93      1.90 o 
  10 -10   1        7.00        7.61      1.91 o 
 -10  -9   1        6.71        6.84      1.72 o 
  -9  -9   1        1.09        1.47      2.74 o 
  -8  -9   1        8.86        7.29      1.76 o 
  -7  -9   1        0.72        1.81      1.44 o 
  -6  -9   1       32.97       32.86      2.35 o 
  -5  -9   1       11.40        8.08      1.59 o 
  -4  -9   1       30.56       31.21      1.83 o 
  -3  -9   1       48.77       51.13      2.50 o 
  -2  -9   1       23.24       18.48      2.05 o 
  -1  -9   1      305.94      326.29      5.78 o 
   0  -9   1        2.27        0.13      0.92 o 
   1  -9   1      285.19      268.45      4.99 o 
   2  -9   1      157.23      152.19      3.82 o 
   3  -9   1       72.31       60.85      2.35 o 
   4  -9   1        0.85        0.32      1.01 o 
   5  -9   1       45.25       45.64      3.42 o 
   6  -9   1       72.48       72.89      2.99 o 
   7  -9   1       17.56       22.88      1.85 o 
   8  -9   1       70.48       71.47      3.03 o 
   9  -9   1        7.22        6.27      1.67 o 
  10  -9   1       28.18       27.60      2.35 o 
 -10  -8   1       46.08       47.22      2.49 o 
  -9  -8   1      106.03      123.07      4.51 o 
  -8  -8   1       78.11       86.71      3.62 o 
  -7  -8   1       71.93       66.06      3.31 o 
  -6  -8   1      184.15      174.21      5.13 o 
  -5  -8   1      105.82      106.55      3.73 o 
  -4  -8   1      189.73      188.24      4.43 o 
  -3  -8   1      145.06      159.06      3.91 o 
  -2  -8   1      307.06      319.36      6.25 o 
  -1  -8   1      802.70      793.73     12.04 o 
   0  -8   1        3.43       -0.07      0.75 o 
   1  -8   1       49.99       48.87      2.26 o 
   2  -8   1     1106.88     1071.34     17.74 o 
   3  -8   1      168.54      183.65      4.18 o 
   4  -8   1       24.12       26.72      2.44 o 
   5  -8   1       37.32       32.29      1.66 o 
   6  -8   1       54.86       56.73      2.52 o 
   7  -8   1        6.02        4.95      1.25 o 
   8  -8   1        0.27       -0.33      1.10 o 
   9  -8   1       27.60       27.71      1.62 o 
  10  -8   1        7.08        7.73      1.67 o 
  11  -8   1        4.58        4.62      2.22 o 
 -11  -7   1        6.19        4.38      2.23 o 
 -10  -7   1        0.21       -0.94      0.94 o 
  -9  -7   1       35.39       36.01      1.93 o 
  -8  -7   1       31.30       31.43      2.23 o 
  -7  -7   1        0.17       -1.09      1.09 o 
  -6  -7   1        8.30        6.72      1.35 o 
  -5  -7   1        0.74        0.17      0.86 o 
  -4  -7   1       45.72       50.85      1.86 o 
  -3  -7   1      130.83      139.23      2.34 o 
  -2  -7   1       94.02       86.82      2.23 o 
  -1  -7   1      603.28      645.74      9.84 o 
   0  -7   1       59.58       69.00      1.86 o 
   1  -7   1      427.46      405.58      6.52 o 
   2  -7   1       10.86       11.51      1.17 o 
   3  -7   1        4.88        8.05      0.73 o 
   4  -7   1      172.22      168.91      3.37 o 
   5  -7   1      102.58       96.75      2.71 o 
   6  -7   1      303.50      288.57      5.51 o 
   7  -7   1        3.39        5.86      1.89 o 
   8  -7   1       20.85       19.14      1.66 o 
   9  -7   1        0.01        0.08      0.92 o 
  10  -7   1        5.47        7.40      1.89 o 
  11  -7   1        1.60        1.21      1.93 o 
 -11  -6   1       14.87       13.49      2.90 o 
 -10  -6   1        4.91        7.78      1.66 o 
  -9  -6   1       10.87       14.29      1.50 o 
  -8  -6   1      187.28      187.68      5.27 o 
  -7  -6   1      193.51      177.81      5.07 o 
  -6  -6   1      107.29       96.46      2.88 o 
  -5  -6   1     1055.08     1059.78     11.76 o 
  -4  -6   1      229.77      236.02      3.39 o 
  -3  -6   1       36.89       35.93      0.96 o 
  -2  -6   1     1269.87     1348.36     14.62 o 
  -1  -6   1      182.25      189.19      2.73 o 
   0  -6   1      202.59      165.35      2.88 o 
   1  -6   1     1492.42     1495.24     19.45 o 
   2  -6   1     1009.73     1011.60     17.78 o 
   3  -6   1      273.79      265.17      4.66 o 
   4  -6   1      128.92      141.41      3.15 o 
   5  -6   1      537.57      530.47      8.51 o 
   6  -6   1      277.10      279.71      4.70 o 
   7  -6   1       12.54       10.61      1.24 o 
   8  -6   1        2.31        0.70      0.88 o 
   9  -6   1       64.23       61.42      2.18 o 
  10  -6   1        4.49        4.16      1.42 o 
  11  -6   1        7.00        9.83      3.66 o 
  12  -6   1        0.13       -2.26      2.96 o 
 -12  -5   1        7.08        7.50      2.29 o 
 -11  -5   1        3.65        3.56      1.50 o 
 -10  -5   1        6.10        6.09      1.47 o 
  -9  -5   1        0.07        0.21      0.80 o 
  -8  -5   1        2.27        3.65      0.94 o 
  -7  -5   1      127.60      125.08      3.76 o 
  -6  -5   1       34.15       34.14      1.07 o 
  -5  -5   1      172.54      180.72      2.53 o 
  -4  -5   1      169.94      169.03      2.53 o 
  -3  -5   1      416.09      426.37      4.49 o 
  -2  -5   1      531.38      560.13      5.72 o 
  -1  -5   1       11.51       19.35      0.63 o 
   0  -5   1     1438.89     1510.04     19.82 o 
   1  -5   1      802.18      853.78     11.86 o 
   2  -5   1      337.02      297.06      4.64 o 
   3  -5   1       44.02       39.81      1.02 o 
   4  -5   1       11.78       16.22      1.14 o 
   5  -5   1      354.34      408.75      8.96 o 
   6  -5   1        5.59        2.41      0.62 o 
   7  -5   1       37.72       36.56      1.60 o 
   8  -5   1        2.82       -0.82      0.82 o 
   9  -5   1       49.37       52.50      1.92 o 
  10  -5   1       90.72       98.65      3.62 o 
  11  -5   1        0.19       -1.19      1.19 o 
  12  -5   1       12.26       14.80      2.58 o 
 -12  -4   1       76.38       85.66      4.61 o 
 -11  -4   1       44.03       45.71      3.22 o 
 -10  -4   1       88.59       81.01      3.15 o 
  -9  -4   1       57.94       60.19      2.62 o 
  -8  -4   1      139.78      123.64      2.59 o 
  -7  -4   1       77.49       70.20      1.82 o 
  -6  -4   1      118.91      116.08      1.94 o 
  -5  -4   1      861.34      884.83     11.09 o 
  -4  -4   1     1059.41     1067.56     12.29 o 
  -3  -4   1        4.62        5.68      0.52 o 
  -2  -4   1       17.06       43.41      0.82 o 
  -1  -4   1       58.05       57.06      1.08 o 
   0  -4   1     7536.61     7688.41     92.58 o 
   1  -4   1      120.04      111.02      1.65 o 
   2  -4   1      595.00      659.55      8.11 o 
   3  -4   1      761.79      694.84      8.54 o 
   4  -4   1     1129.86     1172.63     15.28 o 
   5  -4   1      438.45      472.25      6.67 o 
   6  -4   1      211.54      208.28      3.49 o 
   7  -4   1      190.11      185.85      4.11 o 
   8  -4   1       34.12       33.15      1.54 o 
   9  -4   1        0.34       -0.66      0.74 o 
  10  -4   1      161.39      155.68      4.62 o 
  11  -4   1        6.83        5.23      1.43 o 
  12  -4   1        0.08       -1.76      1.76 o 
 -12  -3   1       21.06       21.44      3.12 o 
 -11  -3   1        0.00       -0.62      1.58 o 
 -10  -3   1        0.25       -1.03      1.03 o 
  -9  -3   1       40.38       37.27      1.94 o 
  -8  -3   1       42.81       42.22      1.26 o 
  -7  -3   1        0.18        0.37      0.44 o 
  -6  -3   1      281.26      293.83      3.55 o 
  -5  -3   1      353.47      384.44      4.49 o 
  -4  -3   1      194.27      203.31      2.72 o 
  -3  -3   1       30.51       31.02      0.63 o 
  -2  -3   1       29.75       54.85      0.86 o 
  -1  -3   1      737.84      787.37      7.34 o 
   0  -3   1     7196.86     6916.50     73.06 o 
   1  -3   1      357.40      391.17      4.33 o 
   2  -3   1     1142.65     1119.22     13.33 o 
   3  -3   1      640.84      699.26      8.51 o 
   4  -3   1      313.00      294.03      4.22 o 
   5  -3   1      285.41      293.17      3.99 o 
   6  -3   1       15.01       15.96      0.74 o 
   7  -3   1      113.48      125.89      2.40 o 
   8  -3   1        0.59        0.12      0.78 o 
   9  -3   1      130.01      135.85      3.13 o 
  10  -3   1        0.02        1.32      1.22 o 
  11  -3   1       47.02       47.57      3.39 o 
  12  -3   1        0.36       -1.93      1.93 o 
 -13  -2   1       19.20       19.44      3.89 o 
 -12  -2   1      106.88      104.40      4.84 o 
 -11  -2   1       41.20       52.15      3.24 o 
 -10  -2   1      127.14      114.35      3.50 o 
  -9  -2   1      174.31      169.77      4.39 o 
  -8  -2   1       84.52       88.16      2.08 o 
  -7  -2   1      237.21      204.99      2.71 o 
  -6  -2   1      617.83      637.40      7.44 o 
  -5  -2   1      378.54      317.99      3.88 o 
  -4  -2   1     2025.49     1938.08     21.91 o 
  -3  -2   1     3240.67     3321.88     35.19 o 
  -2  -2   1     1634.64     1440.23     14.94 o 
  -1  -2   1    12503.80    11198.93    164.33 o 
   0  -2   1      275.17      242.11      2.49 o 
   1  -2   1    16236.83    15364.24    196.91 o 
   2  -2   1      447.16      392.75      4.73 o 
   3  -2   1        5.34        0.51      0.25 o 
   4  -2   1       13.75       27.37      0.76 o 
   5  -2   1       15.62       19.56      0.69 o 
   6  -2   1      443.19      447.40      5.83 o 
   7  -2   1      251.70      231.14      3.42 o 
   8  -2   1      131.41      127.23      2.69 o 
   9  -2   1       34.29       30.37      1.78 o 
  10  -2   1        5.48        4.11      1.30 o 
  11  -2   1        7.67        6.99      1.44 o 
  12  -2   1       17.60       16.81      2.59 o 
 -13  -1   1        0.02       -1.75      1.75 o 
 -12  -1   1       12.09       10.25      2.10 o 
 -11  -1   1       32.06       35.31      3.22 o 
 -10  -1   1        0.99       -0.28      0.94 o 
  -9  -1   1        7.57        5.69      0.88 o 
  -8  -1   1       15.42       16.06      0.91 o 
  -7  -1   1       72.92       74.95      1.36 o 
  -6  -1   1        6.24        8.09      0.45 o 
  -5  -1   1      119.11      110.68      1.44 o 
  -4  -1   1       37.50       45.13      0.68 o 
  -3  -1   1       17.28       18.75      0.36 o 
  -2  -1   1     6904.31     6076.99     70.10 o 
  -1  -1   1     1275.82     1238.72     12.07 o 
   0  -1   1       57.52       34.21      0.91 o 
   1  -1   1      255.91      274.30      2.88 o 
   2  -1   1     6991.99     7035.44     73.86 o 
   3  -1   1        7.41        6.32      0.31 o 
   4  -1   1        4.34        9.00      0.45 o 
   5  -1   1      172.68      203.45      2.88 o 
   6  -1   1      218.27      206.02      3.00 o 
   7  -1   1      716.81      741.63      8.32 o 
   8  -1   1       74.68       63.36      2.11 o 
   9  -1   1      295.77      292.79      5.60 o 
  10  -1   1       95.99       92.56      3.81 o 
  11  -1   1        0.20        2.99      1.29 o 
  12  -1   1        6.69        4.18      2.00 o 
 -13   0   1       28.36       33.81      2.98 o 
 -12   0   1       12.98       11.31      2.09 o 
 -11   0   1        0.00       -0.13      1.37 o 
 -10   0   1       74.50       65.94      2.38 o 
  -9   0   1      410.70      409.60      7.34 o 
  -8   0   1      171.48      182.19      2.83 o 
  -7   0   1      166.53      166.86      2.86 o 
  -6   0   1       43.97       64.06      1.21 o 
  -5   0   1      639.17      683.45      8.40 o 
  -4   0   1      230.19      200.41      2.59 o 
  -3   0   1     5459.10     5069.77     59.98 o 
  -2   0   1    16766.65    14170.29    284.12 o 
   1   0   1     3126.59     3382.64     33.41 o 
   2   0   1     2944.99     3022.80     28.34 o 
   3   0   1       56.42       27.89      0.59 o 
   4   0   1      316.40      355.51      4.57 o 
   5   0   1      620.74      685.10      8.50 o 
   6   0   1      186.72      176.17      2.66 o 
   7   0   1      614.36      618.73      7.91 o 
   8   0   1       17.72        9.30      0.77 o 
   9   0   1      104.02      105.14      2.48 o 
  10   0   1      114.88      105.40      3.58 o 
  11   0   1        3.94        4.82      1.41 o 
  12   0   1       13.69       13.67      5.47 o 
 -13   1   1        6.66        6.77      2.06 o 
 -12   1   1        9.09       12.12      2.90 o 
 -11   1   1        7.41        9.36      4.49 o 
 -10   1   1        7.86        7.92      1.08 o 
  -9   1   1        1.06       -0.73      0.73 o 
  -8   1   1      206.58      200.53      3.28 o 
  -7   1   1        3.47        2.70      0.42 o 
  -6   1   1      202.90      203.74      2.74 o 
  -5   1   1      147.35      147.94      2.02 o 
  -4   1   1      421.54      416.80      5.10 o 
  -3   1   1     1918.77     1958.41     20.68 o 
  -2   1   1     4365.47     4242.06    108.45 o 
  -1   1   1       50.67       58.06      0.67 o 
   0   1   1      755.00      736.87     18.53 o 
   1   1   1      715.37      736.60      7.41 o 
   2   1   1      465.48      464.43      4.64 o 
   3   1   1        0.84        1.17      0.28 o 
   4   1   1       98.96      103.90      1.68 o 
   5   1   1      827.38      824.34     10.16 o 
   6   1   1      328.23      323.09      4.41 o 
   7   1   1      144.38      147.82      2.70 o 
   8   1   1       80.90       75.64      2.30 o 
   9   1   1      246.08      241.20      4.91 o 
  10   1   1       66.64       67.31      2.94 o 
  11   1   1        2.60        1.53      1.40 o 
  12   1   1        0.03       -1.94      1.94 o 
 -13   2   1       11.12       12.51      2.25 o 
 -12   2   1       15.14       15.11      5.50 o 
 -11   2   1        0.14       -0.78      1.35 o 
 -10   2   1       62.38       61.93      2.26 o 
  -9   2   1      958.61      962.70     15.88 o 
  -8   2   1      198.59      201.47      4.66 o 
  -7   2   1       34.60       33.60      1.21 o 
  -6   2   1      509.52      450.02      6.13 o 
  -5   2   1      166.74      153.01      2.11 o 
  -4   2   1      338.86      362.33      4.51 o 
  -3   2   1     3328.19     3359.99     39.31 o 
  -2   2   1    18001.28    17035.07    398.34 o 
  -1   2   1    10389.03    10381.79    180.07 o 
   0   2   1     7567.12     7750.41     93.88 o 
   1   2   1      478.44      456.98      5.01 o 
   2   2   1      493.48      464.48      4.68 o 
   3   2   1      133.86      200.54      2.44 o 
   4   2   1      612.18      646.51      8.13 o 
   5   2   1     1031.81      973.79     11.96 o 
   6   2   1      268.31      242.40      3.29 o 
   7   2   1      149.18      160.69      3.01 o 
   8   2   1       22.71       24.37      1.38 o 
   9   2   1        6.11        9.24      1.05 o 
  10   2   1       70.45       73.28      3.07 o 
  11   2   1       23.11       23.38      2.63 o 
  12   2   1       11.97       11.00      2.49 o 
 -13   3   1        1.61       -0.38      1.75 o 
 -12   3   1        3.41        3.46      1.78 o 
 -11   3   1        2.61        3.59      1.50 o 
 -10   3   1        2.53        4.80      1.03 o 
  -9   3   1       51.78       46.06      2.14 o 
  -8   3   1      140.38      139.45      3.11 o 
  -7   3   1        5.22        3.36      0.55 o 
  -6   3   1      232.41      228.55      3.12 o 
  -5   3   1       19.03       35.14      0.81 o 
  -4   3   1        0.44       -0.11      0.20 o 
  -3   3   1      319.48      317.93      4.38 o 
  -2   3   1      463.49      533.97      6.12 o 
  -1   3   1    10462.58    10673.62    139.15 o 
   0   3   1      642.28      667.41      6.22 o 
   1   3   1      170.71      162.02      1.76 o 
   2   3   1      143.66      165.61      2.26 o 
   3   3   1     1014.58     1192.25     12.11 o 
   4   3   1        2.28        1.78      0.40 o 
   5   3   1      160.65      146.74      2.23 o 
   6   3   1      180.39      180.48      2.89 o 
   7   3   1      159.09      152.50      3.90 o 
   8   3   1        0.81       -0.17      0.88 o 
   9   3   1       26.44       29.88      1.60 o 
  10   3   1        2.01        1.02      0.83 o 
  11   3   1        1.36        3.14      1.61 o 
  12   3   1        2.49        3.22      2.26 o 
 -13   4   1       12.65       13.67      3.32 o 
 -12   4   1       63.00       70.48      5.43 o 
 -11   4   1       10.94       11.16      1.93 o 
 -10   4   1       28.94       39.03      1.98 o 
  -9   4   1       48.47       47.33      2.14 o 
  -8   4   1     1369.52     1350.53     21.85 o 
  -7   4   1       84.57       77.37      2.40 o 
  -6   4   1      214.11      217.27      4.30 o 
  -5   4   1      546.78      527.41      6.62 o 
  -4   4   1      288.88      373.13      4.50 o 
  -3   4   1      250.35      266.29      3.57 o 
  -2   4   1     4511.15     4279.52     46.94 o 
  -1   4   1      844.71      816.65      9.39 o 
   0   4   1     6086.69     6329.92     75.02 o 
   1   4   1       25.02       27.60      0.76 o 
   2   4   1     1552.79     1687.16     19.08 o 
   3   4   1     1423.26     1357.80     14.58 o 
   4   4   1     1069.22     1205.66     14.67 o 
   5   4   1      615.92      597.29      9.97 o 
   6   4   1      875.23      872.46     10.40 o 
   7   4   1      276.09      251.41      5.26 o 
   8   4   1        0.83        0.14      0.90 o 
   9   4   1      125.38      124.57      3.37 o 
  10   4   1       50.51       68.34      2.43 o 
  11   4   1       45.44       46.74      2.85 o 
  12   4   1        6.31       11.17      2.71 o 
 -12   5   1        1.33       -1.68      1.68 o 
 -11   5   1       55.73       51.35      6.35 o 
 -10   5   1        1.50       -0.46      1.06 o 
  -9   5   1       89.36       89.70      3.01 o 
  -8   5   1        7.87        6.98      1.21 o 
  -7   5   1       61.61       57.43      1.59 o 
  -6   5   1        2.27        3.19      0.44 o 
  -5   5   1        8.87        8.01      0.51 o 
  -4   5   1      303.70      359.05      6.96 o 
  -3   5   1      174.64      148.85      2.34 o 
  -2   5   1        6.96        7.76      0.48 o 
  -1   5   1     1152.20     1252.57     15.20 o 
   0   5   1       11.09       18.55      0.71 o 
   1   5   1       83.57       92.11      1.82 o 
   2   5   1      410.33      559.88      7.31 o 
   3   5   1        9.88        7.25      0.56 o 
   4   5   1      180.42      175.70      2.38 o 
   5   5   1       10.55       10.48      0.76 o 
   6   5   1       80.33       73.75      2.36 o 
   7   5   1      335.36      308.74      8.83 o 
   8   5   1       13.64       12.75      1.36 o 
   9   5   1       17.50       18.66      1.51 o 
  10   5   1       87.61       83.86      3.25 o 
  11   5   1        3.31        2.42      1.75 o 
 -12   6   1       35.24       32.28      2.98 o 
 -11   6   1        0.35        1.94      1.75 o 
 -10   6   1       25.17       26.02      1.78 o 
  -9   6   1       82.30       95.54      3.24 o 
  -8   6   1      195.52      181.75      4.70 o 
  -7   6   1       29.73       27.12      1.15 o 
  -6   6   1       18.67       25.22      0.97 o 
  -5   6   1      844.45      955.22     11.87 o 
  -4   6   1      736.12      688.51      9.45 o 
  -3   6   1      423.39      474.89      5.82 o 
  -2   6   1     1302.04     1286.44     16.76 o 
  -1   6   1        4.33        3.59      0.73 o 
   0   6   1      954.40     1028.35     15.09 o 
   1   6   1       28.08       19.26      1.07 o 
   2   6   1        6.10        8.11      0.73 o 
   3   6   1      859.85      837.98     10.74 o 
   4   6   1      507.58      529.54      7.68 o 
   5   6   1      415.24      426.04      7.23 o 
   6   6   1      517.96      518.12     11.21 o 
   7   6   1       26.10       28.50      2.10 o 
   8   6   1        9.30        7.68      1.59 o 
   9   6   1        3.04        1.23      1.14 o 
  10   6   1      189.58      208.86      5.06 o 
  11   6   1       27.73       33.83      2.73 o 
 -12   7   1       15.23       23.31      2.85 o 
 -11   7   1       20.05       18.20      3.45 o 
 -10   7   1        5.44        5.32      1.35 o 
  -9   7   1       38.42       36.72      2.15 o 
  -8   7   1        0.28       -1.20      1.20 o 
  -7   7   1        9.32        9.09      1.64 o 
  -6   7   1        7.98        9.84      0.95 o 
  -5   7   1        0.01        1.34      0.70 o 
  -4   7   1        1.40        3.18      0.72 o 
  -3   7   1      302.38      293.83      4.52 o 
  -2   7   1       33.01       26.53      1.02 o 
  -1   7   1       67.14       70.61      2.00 o 
   0   7   1      133.40      125.75      3.16 o 
   1   7   1       13.91       11.00      0.91 o 
   2   7   1        4.96        3.33      1.02 o 
   3   7   1      143.46      146.00      3.15 o 
   4   7   1      650.71      618.74     11.11 o 
   5   7   1        9.52       11.58      1.14 o 
   6   7   1       72.23       73.74      3.23 o 
   7   7   1       27.41       25.31      2.13 o 
   8   7   1        0.07        0.85      1.46 o 
   9   7   1       21.62       17.67      1.71 o 
  10   7   1        0.04       -0.89      1.21 o 
 -11   8   1       16.31       18.09      2.69 o 
 -10   8   1       14.38       16.73      2.08 o 
  -9   8   1       87.19       95.23      3.61 o 
  -8   8   1        1.99        3.45      1.73 o 
  -7   8   1      213.04      209.12      6.68 o 
  -6   8   1      110.40      101.63      2.74 o 
  -5   8   1     1362.01     1345.36     25.30 o 
  -4   8   1     1093.93     1079.84     19.49 o 
  -3   8   1      111.10      105.13      3.38 o 
  -2   8   1      460.77      478.59      7.00 o 
  -1   8   1     1609.61     1629.38     26.29 o 
   0   8   1        4.63        5.86      1.06 o 
   1   8   1      451.38      429.33      7.18 o 
   2   8   1      330.49      328.22      7.67 o 
   3   8   1      872.26      866.71     15.31 o 
   4   8   1      100.22       98.92      5.09 o 
   5   8   1       50.13       44.04      2.52 o 
   6   8   1      446.83      436.01     11.13 o 
   7   8   1       40.14       37.33      2.54 o 
   8   8   1       27.47       25.63      3.02 o 
   9   8   1       21.68       22.57      2.53 o 
  10   8   1       23.16       27.91      2.07 o 
 -11   9   1        0.21        0.18      2.07 o 
 -10   9   1       13.38       11.21      1.73 o 
  -9   9   1        0.25       -0.34      1.30 o 
  -8   9   1       16.13        8.93      1.95 o 
  -7   9   1        7.80        3.28      2.31 o 
  -6   9   1       10.42        9.63      1.88 o 
  -5   9   1        8.59       12.10      1.48 o 
  -4   9   1      101.88       99.69      2.97 o 
  -3   9   1      216.01      205.72      4.70 o 
  -2   9   1       67.29       67.42      4.78 o 
  -1   9   1       88.33       73.67      5.33 o 
   0   9   1        1.90        0.25      0.89 o 
   1   9   1        0.05       -0.78      0.89 o 
   2   9   1      170.94      170.54      5.35 o 
   3   9   1       25.05       25.97      1.95 o 
   4   9   1      113.45      117.89      3.63 o 
   5   9   1        2.28        3.64      1.72 o 
   6   9   1        0.00       -0.27      1.40 o 
   7   9   1        0.29       -0.33      1.54 o 
   8   9   1       46.29       39.73      2.93 o 
   9   9   1        9.07       11.50      2.23 o 
 -10  10   1        0.90        3.13      1.63 o 
  -9  10   1       21.08       23.90      2.77 o 
  -8  10   1       50.31       53.34      3.58 o 
  -7  10   1       30.15       28.75      2.78 o 
  -6  10   1       32.21       31.18      2.77 o 
  -5  10   1      631.03      582.16     15.20 o 
  -4  10   1      135.72      137.70      6.41 o 
  -3  10   1        2.19        1.69      1.80 o 
  -2  10   1      279.87      280.53      7.04 o 
  -1  10   1        0.16       -1.03      1.27 o 
   0  10   1      212.05      211.51      5.76 o 
   1  10   1       37.31       35.35      2.42 o 
   2  10   1      265.20      263.80      9.74 o 
   3  10   1      635.18      631.75     15.94 o 
   4  10   1       78.44       73.61      3.55 o 
   5  10   1        0.62        0.44      1.50 o 
   6  10   1       97.83       98.57      5.66 o 
   7  10   1      141.21      142.21      6.78 o 
   8  10   1        0.17        1.67      2.47 o 
   9  10   1       17.85       16.90      3.24 o 
  -9  11   1        0.02       -1.90      1.90 o 
  -8  11   1        9.00        7.92      2.27 o 
  -7  11   1        0.95        0.28      1.90 o 
  -6  11   1        0.57        0.30      1.76 o 
  -5  11   1       18.30       11.57      2.27 o 
  -4  11   1        3.67        3.05      2.19 o 
  -3  11   1       57.92       53.17      8.68 o 
  -2  11   1       37.81       28.69      2.21 o 
  -1  11   1        0.43        1.06      1.62 o 
   0  11   1        4.51        4.34      2.67 o 
   1  11   1        0.29        2.34      1.77 o 
   2  11   1        1.30        2.05      1.49 o 
   3  11   1       34.82       31.93      2.56 o 
   4  11   1        5.22        6.16      3.98 o 
   5  11   1        1.11        0.53      2.13 o 
   6  11   1        2.38        1.36      2.30 o 
   7  11   1        4.01        1.10      2.44 o 
   8  11   1        7.89       10.70      3.04 o 
  -9  12   1       43.16       51.97      4.07 o 
  -8  12   1       21.64       22.06      3.01 o 
  -7  12   1        9.71        7.80      4.40 o 
  -6  12   1       28.24       23.75      3.26 o 
  -5  12   1       35.02       27.87      3.69 o 
  -4  12   1      115.94      127.76      6.32 o 
  -3  12   1        0.27        3.22      2.53 o 
  -2  12   1       97.78      105.31      7.35 o 
  -1  12   1       23.19       25.71      4.52 o 
   0  12   1       20.51       23.56      4.37 o 
   1  12   1       19.57       17.84      2.71 o 
   2  12   1       36.21       37.62      3.39 o 
   3  12   1       55.70       61.16      6.16 o 
   4  12   1       72.60       76.22      7.03 o 
   5  12   1        4.05        1.45      3.63 o 
   6  12   1       53.01       54.15      6.40 o 
   7  12   1       12.73       16.42      4.84 o 
  -7  13   1        0.03        0.35      3.02 o 
  -6  13   1       15.13       10.77      3.78 o 
  -5  13   1        0.40        2.51      3.11 o 
  -4  13   1       13.01       14.64      3.69 o 
  -3  13   1        0.01       -2.33      2.33 o 
  -2  13   1        0.75        1.68      2.67 o 
  -1  13   1       87.74       97.80      7.22 o 
   0  13   1        1.60        0.48      2.97 o 
   1  13   1       44.59       47.49      3.92 o 
   2  13   1       43.64       53.05      6.28 o 
   3  13   1        6.29       -1.59      3.32 o 
   4  13   1        5.50        2.30      3.77 o 
   5  13   1        1.24        2.23      3.51 o 
   6  13   1        0.34       -1.60      3.89 o 
  -6  14   1        2.49       -3.00      3.00 o 
  -5  14   1       22.81       25.07      4.62 o 
  -4  14   1       30.79       32.32      4.94 o 
  -3  14   1       16.54       18.28      4.22 o 
  -2  14   1        8.04        7.54      3.77 o 
  -1  14   1      119.02      132.12      8.87 o 
   0  14   1       20.12       20.48      4.49 o 
   2  14   1       46.55       43.37      6.33 o 
   3  14   1       70.52       71.23      7.37 o 
   4  14   1        5.28        5.47      4.17 o 
  -4  15   1        1.14        0.90      3.11 o 
  -3  15   1        1.35        3.27      3.53 o 
  -2  15   1        0.87        4.84      3.68 o 
  -1  15   1        2.88       -1.70      3.24 o 
  -3 -15   2        8.80        4.23      4.43 o 
  -2 -15   2        1.48        3.53      4.04 o 
   2 -15   2        8.64       14.05      4.34 o 
   3 -15   2        0.12        3.09      3.55 o 
   4 -15   2        9.30       11.33      4.28 o 
  -5 -14   2        1.15       -1.93      3.56 o 
  -4 -14   2        2.05        1.40      3.96 o 
  -3 -14   2       50.66       67.56      7.11 o 
  -2 -14   2       17.55       24.61      4.91 o 
  -1 -14   2        4.28        1.41      3.51 o 
   0 -14   2       19.87       23.78      4.42 o 
   1 -14   2       78.03       69.35      6.57 o 
   2 -14   2       26.73       14.84      2.71 o 
   3 -14   2        0.31        2.63      2.17 o 
   4 -14   2        3.05        4.14      2.22 o 
   5 -14   2       20.83       27.56      3.26 o 
   6 -14   2        2.17       -0.86      3.33 o 
  -7 -13   2       58.20       50.41      6.75 o 
  -6 -13   2       16.56       14.81      4.58 o 
  -5 -13   2        2.94        0.38      3.30 o 
  -4 -13   2        0.89        2.01      3.03 o 
  -3 -13   2       24.07       17.84      4.24 o 
  -2 -13   2       21.83       25.94      4.56 o 
  -1 -13   2       31.37       35.78      3.38 o 
   0 -13   2       72.28       76.98      3.73 o 
   1 -13   2       90.59       83.42      5.31 o 
   2 -13   2        0.07        1.92      1.86 o 
   3 -13   2       16.34       20.02      5.94 o 
   4 -13   2       69.76       70.35      4.49 o 
   5 -13   2       10.37       11.32      2.49 o 
   6 -13   2        0.02       -1.22      1.77 o 
   7 -13   2        5.78        8.37      2.35 o 
  -8 -12   2        4.18       -0.28      3.65 o 
  -7 -12   2       23.43       23.32      4.96 o 
  -6 -12   2       15.09       13.16      4.34 o 
  -5 -12   2        0.03       -0.64      2.90 o 
  -4 -12   2       15.07       16.63      3.98 o 
  -3 -12   2       23.40       24.47      4.12 o 
  -2 -12   2       39.36       43.22      4.91 o 
  -1 -12   2        1.50        0.41      1.41 o 
   0 -12   2        9.20       13.01      3.08 o 
   1 -12   2        4.76        6.83      1.69 o 
   2 -12   2       23.74       23.35      2.47 o 
   3 -12   2       17.84       18.38      3.17 o 
   4 -12   2       16.02       15.78      2.51 o 
   5 -12   2       26.06       24.29      2.72 o 
   6 -12   2        7.15        6.49      2.08 o 
   7 -12   2       12.50       17.25      3.13 o 
   8 -12   2        0.88       -1.49      1.73 o 
  -9 -11   2        0.02        0.16      3.49 o 
  -8 -11   2        7.70        8.78      4.03 o 
  -7 -11   2       31.85       33.76      4.08 o 
  -6 -11   2       35.88       47.73      7.14 o 
  -5 -11   2       16.30       16.50      2.42 o 
  -4 -11   2        9.90        6.15      1.84 o 
  -3 -11   2        7.68        6.92      1.89 o 
  -2 -11   2        7.36        8.42      2.99 o 
  -1 -11   2        0.05        1.36      1.26 o 
   0 -11   2        1.91        0.28      1.30 o 
   1 -11   2      195.11      192.47      5.57 o 
   2 -11   2      110.26       97.45      3.77 o 
   3 -11   2        1.79        1.01      1.36 o 
   4 -11   2       21.97       25.17      2.10 o 
   5 -11   2       38.83       39.80      2.63 o 
   6 -11   2        1.34       -0.64      1.91 o 
   7 -11   2        0.19       -0.03      1.32 o 
   8 -11   2        3.81        1.75      1.54 o 
   9 -11   2       49.69       50.42      3.24 o 
  -9 -10   2        9.21       14.01      2.70 o 
  -8 -10   2       24.28       22.61      2.82 o 
  -7 -10   2       26.09       24.54      4.12 o 
  -6 -10   2        5.90        9.18      2.07 o 
  -5 -10   2        8.34        6.83      1.91 o 
  -4 -10   2        0.02        0.53      1.35 o 
  -3 -10   2      122.17      110.15      3.34 o 
  -2 -10   2       37.12       31.87      1.80 o 
  -1 -10   2      233.51      228.11      5.16 o 
   0 -10   2      209.30      212.82      4.36 o 
   1 -10   2       42.18       45.93      2.11 o 
   2 -10   2      176.32      185.26      4.67 o 
   3 -10   2      168.01      154.13      4.04 o 
   4 -10   2       27.92       31.57      2.16 o 
   5 -10   2        5.19        6.61      1.50 o 
   6 -10   2        0.33        0.53      1.25 o 
   7 -10   2        2.02        2.90      1.43 o 
   8 -10   2       23.77       23.97      2.11 o 
   9 -10   2        0.24       -0.21      1.22 o 
  10 -10   2        0.07        2.03      2.08 o 
 -10  -9   2        1.88        1.28      2.31 o 
  -9  -9   2        0.50        0.30      1.83 o 
  -8  -9   2       27.77       26.62      2.84 o 
  -7  -9   2        0.73        3.87      2.08 o 
  -6  -9   2       77.30       87.41      4.37 o 
  -5  -9   2       59.62       53.09      3.29 o 
  -4  -9   2        5.66        5.97      1.31 o 
  -3  -9   2      119.75      122.27      3.48 o 
  -2  -9   2      119.86      111.25      3.14 o 
  -1  -9   2        4.22        2.38      0.91 o 
   0  -9   2     1371.47     1345.88     19.75 o 
   1  -9   2        1.10        1.95      0.90 o 
   2  -9   2       51.59       49.86      2.32 o 
   3  -9   2      290.20      273.90      5.74 o 
   4  -9   2       84.37       86.10      2.81 o 
   5  -9   2       56.69       59.59      2.75 o 
   6  -9   2       47.66       46.04      2.47 o 
   7  -9   2       37.22       33.49      2.43 o 
   8  -9   2        5.12        4.41      1.42 o 
   9  -9   2       17.63       20.93      1.70 o 
  10  -9   2       14.58       12.05      2.00 o 
 -11  -8   2       41.69       40.56      4.20 o 
 -10  -8   2      120.94      131.09      6.76 o 
  -9  -8   2       14.42       14.92      2.39 o 
  -8  -8   2        4.34        2.72      1.72 o 
  -7  -8   2      218.08      207.35      7.02 o 
  -6  -8   2      213.28      203.43      6.76 o 
  -5  -8   2        0.01        1.39      1.38 o 
  -4  -8   2       21.67       20.09      1.40 o 
  -3  -8   2      507.71      497.07      8.62 o 
  -2  -8   2      444.28      426.75      7.89 o 
  -1  -8   2      145.51      127.78      2.84 o 
   0  -8   2      808.23      782.15     11.85 o 
   1  -8   2     1505.89     1461.51     21.16 o 
   2  -8   2       19.95       20.17      1.37 o 
   3  -8   2        5.26        6.05      0.86 o 
   4  -8   2      239.02      242.69      5.11 o 
   5  -8   2       33.66       29.92      1.64 o 
   6  -8   2        1.38        1.17      1.16 o 
   7  -8   2       63.73       68.61      2.91 o 
   8  -8   2        0.02        0.24      1.04 o 
   9  -8   2       33.46       32.70      1.88 o 
  10  -8   2        5.09        6.63      1.17 o 
  11  -8   2        2.06        1.32      1.63 o 
 -11  -7   2        5.15        3.36      2.07 o 
 -10  -7   2        2.64        6.18      1.99 o 
  -9  -7   2        2.54        0.46      1.03 o 
  -8  -7   2       40.53       37.18      2.27 o 
  -7  -7   2        4.43        1.30      1.22 o 
  -6  -7   2       29.62       26.41      1.88 o 
  -5  -7   2        1.37        1.53      0.97 o 
  -4  -7   2        0.83        2.43      0.60 o 
  -3  -7   2      550.15      555.06      6.80 o 
  -2  -7   2      710.29      687.56     15.95 o 
  -1  -7   2        0.36       -0.59      0.59 o 
   0  -7   2        4.87        7.83      0.77 o 
   1  -7   2      916.71      907.63     13.42 o 
   2  -7   2       73.40       69.82      3.42 o 
   3  -7   2       94.64      105.39      2.19 o 
   4  -7   2      886.02      901.30     13.46 o 
   5  -7   2      160.93      169.52      3.90 o 
   6  -7   2       97.44       92.66      3.17 o 
   7  -7   2       52.61       51.87      2.47 o 
   8  -7   2      190.66      188.17      4.45 o 
   9  -7   2       19.86       21.71      1.57 o 
  10  -7   2        3.04        2.68      1.05 o 
  11  -7   2        4.51        5.70      1.76 o 
 -12  -6   2        7.90       11.00      2.38 o 
 -11  -6   2       37.12       43.12      3.29 o 
 -10  -6   2      102.84      107.03      4.81 o 
  -9  -6   2       22.51       21.69      1.32 o 
  -8  -6   2       26.80       23.76      1.84 o 
  -7  -6   2       87.44       80.76      3.05 o 
  -6  -6   2      325.92      317.88      5.68 o 
  -5  -6   2      307.37      321.09      4.34 o 
  -4  -6   2      384.56      429.80      5.11 o 
  -3  -6   2     1036.80     1068.62     11.68 o 
  -2  -6   2        4.58        2.27      0.52 o 
  -1  -6   2      267.14      299.07      4.22 o 
   0  -6   2     2148.50     2110.90     29.73 o 
   1  -6   2       90.32       64.06      1.57 o 
   2  -6   2     1186.97     1173.32     16.93 o 
   3  -6   2       37.37       38.02      1.18 o 
   4  -6   2       97.99      114.69      2.83 o 
   5  -6   2      314.86      319.29      7.20 o 
   6  -6   2       11.73       14.38      1.35 o 
   7  -6   2       80.37       76.05      2.48 o 
   8  -6   2       25.34       26.62      1.57 o 
   9  -6   2       81.89       80.75      2.65 o 
  10  -6   2        9.46       11.69      1.16 o 
  11  -6   2        0.67        0.06      1.42 o 
 -12  -5   2        0.13        0.14      1.87 o 
 -11  -5   2        2.44        2.69      1.84 o 
 -10  -5   2        3.72        5.36      1.66 o 
  -9  -5   2      159.09      162.71      4.55 o 
  -8  -5   2       57.12       58.20      1.67 o 
  -7  -5   2        4.52        3.36      0.70 o 
  -6  -5   2       22.08       24.19      1.21 o 
  -5  -5   2        0.08        0.31      0.38 o 
  -4  -5   2        4.07        7.11      0.48 o 
  -3  -5   2     1223.36     1337.24     13.62 o 
  -2  -5   2      331.65      339.91      4.04 o 
  -1  -5   2      183.99      207.92      3.43 o 
   0  -5   2      251.74      260.88      3.87 o 
   1  -5   2       11.59       18.72      0.90 o 
   2  -5   2      631.21      652.80      9.77 o 
   3  -5   2      192.56      233.25      3.48 o 
   4  -5   2      229.42      294.22      6.96 o 
   5  -5   2      848.22      884.68     13.02 o 
   6  -5   2      210.26      229.73      3.86 o 
   7  -5   2       17.19       20.94      1.35 o 
   8  -5   2       16.99       14.57      1.28 o 
   9  -5   2       18.52       18.83      1.37 o 
  10  -5   2        7.36        7.93      1.02 o 
  11  -5   2        1.71        2.09      1.50 o 
  12  -5   2       53.40       58.93      7.50 o 
 -12  -4   2        0.78        1.91      1.88 o 
 -11  -4   2       74.12       81.61      4.14 o 
 -10  -4   2      166.98      177.73      4.74 o 
  -9  -4   2        4.36        6.21      1.15 o 
  -8  -4   2      359.76      339.45      6.93 o 
  -7  -4   2        7.97        6.73      0.55 o 
  -6  -4   2      670.98      719.05      8.09 o 
  -5  -4   2      129.17      135.40      1.90 o 
  -4  -4   2       65.25       50.80      1.02 o 
  -3  -4   2     1145.13     1186.42     11.56 o 
  -2  -4   2      215.84      275.92      3.14 o 
  -1  -4   2      289.52      317.56      3.93 o 
   0  -4   2     3212.51     3230.64     36.15 o 
   1  -4   2      232.24      215.82      2.83 o 
   2  -4   2      695.64      731.59      9.12 o 
   3  -4   2       83.71      102.22      1.81 o 
   4  -4   2        9.16       11.99      0.65 o 
   5  -4   2      191.43      195.41      3.01 o 
   6  -4   2        0.27       -0.49      0.49 o 
   7  -4   2       45.20       40.51      1.97 o 
   8  -4   2      350.68      334.57      6.50 o 
   9  -4   2        0.44        0.28      0.89 o 
  10  -4   2       66.79       70.36      2.24 o 
  11  -4   2        0.23        0.28      1.73 o 
  12  -4   2       20.59       19.92      4.73 o 
 -13  -3   2        0.80        0.77      2.61 o 
 -12  -3   2        1.03        1.49      1.77 o 
 -11  -3   2        0.83       -1.37      1.37 o 
 -10  -3   2        3.68        5.02      1.10 o 
  -9  -3   2        4.50        6.16      1.07 o 
  -8  -3   2       94.42       87.51      2.15 o 
  -7  -3   2       52.57       54.41      2.07 o 
  -6  -3   2      153.83      159.18      2.20 o 
  -5  -3   2        0.16        0.66      0.23 o 
  -4  -3   2       58.67       77.57      1.13 o 
  -3  -3   2      641.11      638.23      7.04 o 
  -2  -3   2     1649.94     1621.49     15.54 o 
  -1  -3   2     2839.95     2898.56     27.56 o 
   0  -3   2     7375.43     7144.81     66.25 o 
   1  -3   2        0.77        2.25      0.39 o 
   2  -3   2      886.35      984.23     13.02 o 
   3  -3   2       37.94       54.27      1.04 o 
   4  -3   2        0.03        2.20      0.42 o 
   5  -3   2        0.48       -0.27      0.39 o 
   6  -3   2      523.48      558.04      6.83 o 
   7  -3   2        0.46        0.38      0.65 o 
   8  -3   2       91.80       85.64      2.55 o 
   9  -3   2       48.06       51.95      2.02 o 
  10  -3   2      118.44      118.04      3.98 o 
  11  -3   2        2.66        2.69      1.46 o 
  12  -3   2        3.38        1.22      2.11 o 
 -13  -2   2       48.57       48.90      3.39 o 
 -12  -2   2        2.83        3.27      1.70 o 
 -11  -2   2        2.77        2.69      1.52 o 
 -10  -2   2      138.01      147.01      3.85 o 
  -9  -2   2        1.29        2.15      0.76 o 
  -8  -2   2        2.10        1.31      0.58 o 
  -7  -2   2      687.66      667.09      9.11 o 
  -6  -2   2      809.67      862.11     10.60 o 
  -5  -2   2     1373.41     1410.29     14.93 o 
  -4  -2   2      848.63      964.67      9.82 o 
  -3  -2   2     1424.01     1299.80     13.17 o 
  -2  -2   2     8665.14     7492.72    107.69 o 
  -1  -2   2      129.30      148.04      1.57 o 
   0  -2   2      527.27      582.15      5.45 o 
   1  -2   2     7518.54     7375.43    103.34 o 
   2  -2   2     2043.33     2020.77     20.31 o 
   3  -2   2       33.70       31.27      0.69 o 
   4  -2   2      428.63      437.07      7.17 o 
   5  -2   2      342.21      323.02      4.13 o 
   6  -2   2       97.54      101.73      1.76 o 
   7  -2   2        5.44        4.42      0.68 o 
   8  -2   2      157.76      147.60      3.53 o 
   9  -2   2      159.12      151.25      3.61 o 
  10  -2   2       12.40       12.90      1.00 o 
  11  -2   2        1.13        3.19      1.85 o 
  12  -2   2       39.83       44.18      3.62 o 
 -13  -1   2        0.80       -0.35      1.72 o 
 -12  -1   2       13.28       10.01      1.99 o 
 -11  -1   2        9.83        7.95      1.64 o 
 -10  -1   2        0.58       -0.81      1.11 o 
  -9  -1   2       17.43       15.84      0.96 o 
  -8  -1   2       75.00       72.32      1.47 o 
  -7  -1   2      300.44      300.36      4.04 o 
  -6  -1   2       38.58       40.57      0.90 o 
  -5  -1   2       89.99       84.31      1.38 o 
  -4  -1   2      197.23      227.55      2.96 o 
  -3  -1   2      635.52      621.81      7.60 o 
  -2  -1   2      523.02      594.05      7.33 o 
  -1  -1   2      173.32      183.72      1.99 o 
   0  -1   2      520.03      527.51      5.14 o 
   1  -1   2      200.16      197.21      1.98 o 
   2  -1   2     8494.77     8381.97     94.77 o 
   3  -1   2      985.58     1018.06     10.33 o 
   4  -1   2       93.13      107.29      1.49 o 
   5  -1   2      445.87      469.39      5.71 o 
   6  -1   2      562.68      563.30      7.27 o 
   7  -1   2       19.52       15.38      1.03 o 
   8  -1   2      319.39      307.98      6.00 o 
   9  -1   2      115.74      112.16      3.00 o 
  10  -1   2        0.36        1.56      0.78 o 
  11  -1   2       19.31       18.36      2.74 o 
  12  -1   2       54.22       64.31      4.13 o 
 -13   0   2       39.43       48.55      5.03 o 
 -12   0   2        1.31       -0.21      1.50 o 
 -11   0   2       28.30       28.36      2.89 o 
 -10   0   2       25.61       31.92      2.13 o 
  -9   0   2        3.51        6.53      0.83 o 
  -8   0   2       64.57       60.32      1.59 o 
  -7   0   2      937.90      944.69     11.59 o 
  -6   0   2        6.12        2.81      0.31 o 
  -5   0   2     3181.62     3121.87     56.77 o 
  -4   0   2      233.72      251.96      4.91 o 
  -3   0   2     8960.57     7975.47    189.24 o 
  -2   0   2     3098.57     2829.40     88.58 o 
  -1   0   2      582.10      563.98     11.33 o 
   0   0   2      479.47      591.76      5.82 o 
   1   0   2        2.64        1.16      0.21 o 
   2   0   2     5838.42     5724.81     70.07 o 
   3   0   2     1605.85     1819.86     20.19 o 
   4   0   2       16.76       21.34      0.89 o 
   5   0   2      880.07      879.30     10.87 o 
   6   0   2       54.97       43.34      1.04 o 
   7   0   2      297.30      280.84      4.33 o 
   8   0   2       10.32       11.68      1.13 o 
   9   0   2       69.07       63.67      2.22 o 
  10   0   2        0.06        1.30      0.89 o 
  11   0   2        8.76       10.32      1.71 o 
  12   0   2       31.49       36.47      3.66 o 
 -13   1   2        1.93       -1.58      1.58 o 
 -12   1   2        2.67        1.44      1.47 o 
 -11   1   2        9.43       14.19      2.56 o 
 -10   1   2        1.95        1.93      0.90 o 
  -9   1   2        3.36        4.78      0.81 o 
  -8   1   2       63.93       63.09      1.27 o 
  -7   1   2       25.44       22.10      0.89 o 
  -6   1   2      216.49      223.45      3.14 o 
  -5   1   2       19.99       19.97      1.04 o 
  -4   1   2      239.85      250.58      3.75 o 
  -3   1   2      117.29      120.56      1.73 o 
  -2   1   2     3495.78     3454.19     91.13 o 
  -1   1   2      159.66      180.74      1.83 o 
   0   1   2     3980.22     4207.08     43.65 o 
   1   1   2     1232.87     1387.39     13.16 o 
   2   1   2      120.56      122.33      1.72 o 
   3   1   2        5.18        2.92      0.35 o 
   4   1   2       30.19       46.36      1.20 o 
   5   1   2      477.75      525.77      6.79 o 
   6   1   2      103.95      114.09      2.07 o 
   7   1   2      623.26      602.29      9.35 o 
   8   1   2        0.61        0.21      0.86 o 
   9   1   2       35.90       38.82      1.79 o 
  10   1   2       23.92       23.07      1.39 o 
  11   1   2        2.93        1.44      1.49 o 
  12   1   2        5.19       10.64      2.58 o 
 -13   2   2        7.77       13.28      2.18 o 
 -12   2   2        0.37        1.51      1.45 o 
 -11   2   2       16.86       19.81      1.96 o 
 -10   2   2       38.05       38.84      2.36 o 
  -9   2   2      410.37      401.87      8.18 o 
  -8   2   2       40.83       45.28      1.16 o 
  -7   2   2      666.32      669.13     10.44 o 
  -6   2   2     1371.13     1449.64     18.73 o 
  -5   2   2      359.95      322.42      4.04 o 
  -4   2   2     3895.18     3978.97     72.14 o 
  -3   2   2     2457.29     2415.26     30.08 o 
  -2   2   2       11.23        2.48      0.25 o 
  -1   2   2     1522.80     1738.49     17.23 o 
   0   2   2     3184.96     3111.22     34.34 o 
   1   2   2     4170.60     4227.46     41.55 o 
   2   2   2      846.99      770.03     11.89 o 
   3   2   2      531.07      630.13      7.39 o 
   4   2   2     2372.60     2502.60     28.10 o 
   5   2   2      419.03      415.24      7.73 o 
   6   2   2      118.76      120.43      2.58 o 
   7   2   2       73.76       53.43      2.04 o 
   8   2   2       23.12       21.78      1.42 o 
   9   2   2       18.86       22.47      2.13 o 
  10   2   2       23.38       22.34      1.48 o 
  11   2   2       43.07       49.46      4.22 o 
  12   2   2       32.84       30.75      3.37 o 
 -13   3   2        0.52        2.33      2.33 o 
 -12   3   2        0.38       -0.88      1.45 o 
 -11   3   2        3.62        2.22      1.55 o 
 -10   3   2      181.42      172.02      5.47 o 
  -9   3   2       25.72       24.50      1.20 o 
  -8   3   2        2.65        3.92      0.60 o 
  -7   3   2      187.09      189.39      2.96 o 
  -6   3   2       13.99       15.98      0.81 o 
  -5   3   2        0.00        0.35      0.25 o 
  -4   3   2      247.96      251.32      3.28 o 
  -3   3   2      434.78      464.22      6.21 o 
  -2   3   2      101.74      105.65      1.49 o 
  -1   3   2      759.00      763.33      7.77 o 
   0   3   2     1423.78     1526.10     15.24 o 
   1   3   2      929.81     1068.53     10.82 o 
   2   3   2       29.13       29.01      0.82 o 
   3   3   2       19.27       10.09      0.59 o 
   4   3   2      596.65      612.94      7.39 o 
   5   3   2      111.06      105.79      1.82 o 
   6   3   2       20.52       20.88      0.89 o 
   7   3   2       44.56       43.49      1.90 o 
   8   3   2      121.44      112.77      3.55 o 
   9   3   2       80.31       87.74      2.84 o 
  10   3   2        0.09       -0.34      1.03 o 
  11   3   2       39.44       47.56      2.91 o 
 -13   4   2        2.93        5.08      1.99 o 
 -12   4   2        3.55        4.47      1.88 o 
 -11   4   2       19.84       24.76      2.22 o 
 -10   4   2      136.63      140.99      6.66 o 
  -9   4   2        3.47        6.15      0.94 o 
  -8   4   2      586.98      577.98      9.80 o 
  -7   4   2      326.90      354.87      5.61 o 
  -6   4   2      296.49      311.71      4.13 o 
  -5   4   2       12.97       12.88      0.58 o 
  -4   4   2     1574.18     1726.59     22.23 o 
  -3   4   2       94.92      124.84      1.92 o 
  -2   4   2      127.86       93.71      1.60 o 
  -1   4   2      243.90      226.07      3.60 o 
   0   4   2      392.94      441.18      6.02 o 
   1   4   2        9.60        6.13      0.46 o 
   2   4   2      669.49      597.90      8.50 o 
   3   4   2      180.96      192.76      2.33 o 
   4   4   2     1192.55     1285.13     15.70 o 
   5   4   2      498.22      519.45      7.15 o 
   6   4   2       65.71       66.68      1.91 o 
   7   4   2       14.28       13.87      1.41 o 
   8   4   2        0.09       -0.97      0.98 o 
   9   4   2      250.84      258.51      5.69 o 
  10   4   2       61.54       56.26      3.45 o 
  11   4   2       41.79       44.97      3.39 o 
 -12   5   2        5.06        3.86      1.79 o 
 -11   5   2        0.89       -0.03      1.46 o 
 -10   5   2       43.57       41.67      2.64 o 
  -9   5   2       52.22       53.07      2.18 o 
  -8   5   2        0.23       -0.74      0.74 o 
  -7   5   2        0.14       -0.40      0.41 o 
  -6   5   2        0.06       -0.11      0.37 o 
  -5   5   2       21.93       20.58      0.74 o 
  -4   5   2       92.14       79.00      1.66 o 
  -3   5   2     1714.93     1888.69     24.39 o 
  -2   5   2      540.90      535.44      6.42 o 
  -1   5   2      635.28      760.47     10.74 o 
   0   5   2      623.85      643.86      8.12 o 
   1   5   2     1414.68     1522.82     19.89 o 
   2   5   2       27.65       25.81      0.90 o 
   3   5   2        3.87        4.77      0.59 o 
   4   5   2        2.95        1.50      0.52 o 
   5   5   2      374.23      360.39      5.65 o 
   6   5   2       15.18       15.04      2.30 o 
   7   5   2       16.40       16.20      1.77 o 
   8   5   2       65.52       69.28      2.61 o 
   9   5   2        1.20        2.90      1.20 o 
  10   5   2        8.17        7.04      1.46 o 
  11   5   2        1.66        4.09      1.91 o 
 -12   6   2        3.02        3.16      2.18 o 
 -11   6   2       62.70       72.28      3.82 o 
 -10   6   2      123.75      129.90      4.93 o 
  -9   6   2       75.70       74.96      2.71 o 
  -8   6   2        0.01        1.34      1.00 o 
  -7   6   2       20.53       22.24      1.15 o 
  -6   6   2      261.90      267.31      5.36 o 
  -5   6   2       69.29       66.18      1.49 o 
  -4   6   2      219.03      207.78      3.43 o 
  -3   6   2     1223.96     1303.31     17.19 o 
  -2   6   2      528.82      508.40      6.64 o 
  -1   6   2        7.49        0.39      0.40 o 
   0   6   2       33.65       17.82      1.13 o 
   1   6   2       56.64       56.76      1.67 o 
   2   6   2      143.09      144.26      3.04 o 
   3   6   2       39.06       47.84      1.75 o 
   4   6   2        9.58        8.15      0.90 o 
   5   6   2      463.12      442.77      7.54 o 
   6   6   2        3.43        3.37      1.37 o 
   7   6   2       19.97       18.87      1.94 o 
   8   6   2       84.68       95.14      4.21 o 
   9   6   2        5.47        6.09      1.38 o 
  10   6   2       35.55       35.33      3.00 o 
  11   6   2        6.97        3.94      2.05 o 
 -12   7   2       10.43       11.41      2.31 o 
 -11   7   2        0.18       -0.86      2.46 o 
 -10   7   2        2.96        2.80      1.28 o 
  -9   7   2       35.78       36.89      2.07 o 
  -8   7   2        0.01       -0.02      1.57 o 
  -7   7   2        0.46        1.58      0.81 o 
  -6   7   2       42.45       43.87      1.94 o 
  -5   7   2       25.18       26.20      1.26 o 
  -4   7   2       19.18       17.13      1.07 o 
  -3   7   2      204.47      227.19      4.13 o 
  -2   7   2       41.08       45.26      1.41 o 
  -1   7   2       28.79       22.77      1.15 o 
   0   7   2      298.67      276.79      4.88 o 
   1   7   2       54.22       49.53      1.69 o 
   2   7   2      179.92      185.50      4.47 o 
   3   7   2       14.48       17.03      1.37 o 
   4   7   2      104.72       96.55      2.67 o 
   5   7   2      317.05      309.36      6.49 o 
   6   7   2       54.52       48.42      2.72 o 
   7   7   2       17.97       16.10      1.97 o 
   8   7   2        0.65       -0.76      1.48 o 
   9   7   2       12.30       11.83      1.68 o 
  10   7   2        7.38        7.35      1.78 o 
 -11   8   2       11.05       11.34      2.33 o 
 -10   8   2       45.04       54.26      2.65 o 
  -9   8   2      111.44      110.31      5.01 o 
  -8   8   2        0.13        0.33      1.44 o 
  -7   8   2        6.05        8.43      1.73 o 
  -6   8   2      552.57      539.00     11.05 o 
  -5   8   2      169.62      147.71      5.23 o 
  -4   8   2      441.28      422.10      9.11 o 
  -3   8   2      570.88      566.95     11.62 o 
  -2   8   2      562.24      548.80      8.64 o 
  -1   8   2      167.79      161.88      3.95 o 
   0   8   2        0.61        0.27      0.77 o 
   1   8   2     1023.47     1030.26     15.53 o 
   2   8   2      154.26      153.16      3.41 o 
   3   8   2       62.33       53.79      2.31 o 
   4   8   2      241.88      235.36      5.37 o 
   5   8   2      237.49      231.79      6.40 o 
   6   8   2       46.44       45.15      3.17 o 
   7   8   2        0.80        1.44      1.49 o 
   8   8   2      102.94       98.15      4.28 o 
   9   8   2       56.24       53.45      2.74 o 
  10   8   2        8.99       10.11      2.01 o 
 -11   9   2        1.54        1.85      2.02 o 
 -10   9   2        0.88        1.79      2.06 o 
  -9   9   2       44.35       41.72      3.16 o 
  -8   9   2        8.28        8.56      2.65 o 
  -7   9   2      117.54      100.33      4.69 o 
  -6   9   2       29.74       24.70      1.73 o 
  -5   9   2        6.19        6.58      2.63 o 
  -4   9   2        6.89        6.97      2.90 o 
  -3   9   2       15.39       10.61      1.53 o 
  -2   9   2       44.68       52.49      2.58 o 
  -1   9   2       19.09       18.05      1.57 o 
   0   9   2      190.24      195.51      4.11 o 
   1   9   2        3.26        2.80      0.99 o 
   2   9   2      433.15      409.09      8.12 o 
   3   9   2       20.32       15.65      1.60 o 
   4   9   2      173.73      160.17      4.38 o 
   5   9   2      114.25      105.72      4.16 o 
   6   9   2       24.39       24.22      2.33 o 
   7   9   2        5.42        4.90      1.83 o 
   8   9   2       15.76       16.46      3.04 o 
   9   9   2       22.91       25.66      3.59 o 
 -10  10   2       36.34       33.44      3.20 o 
  -9  10   2       13.04       11.07      2.31 o 
  -8  10   2       10.81       13.32      2.34 o 
  -7  10   2      252.57      256.29     15.58 o 
  -6  10   2       70.52       75.96      3.96 o 
  -5  10   2        2.64        2.13      1.86 o 
  -4  10   2      106.18      103.48      4.57 o 
  -3  10   2      104.84      108.64      4.32 o 
  -2  10   2      371.16      364.88      8.52 o 
  -1  10   2       63.03       63.20      2.99 o 
   0  10   2       69.18       65.71      2.77 o 
   1  10   2       53.44       61.46      4.05 o 
   2  10   2      119.24      107.39      4.87 o 
   3  10   2       22.09       20.28      2.17 o 
   4  10   2       68.77       69.30      7.73 o 
   5  10   2      116.93      109.05      7.03 o 
   6  10   2        8.38       10.09      2.71 o 
   7  10   2       10.62       14.99      3.43 o 
   8  10   2       15.32       21.15      3.52 o 
 -10  11   2       14.51       22.04      4.24 o 
  -9  11   2        0.04       -0.04      2.02 o 
  -8  11   2       26.62       29.80      4.85 o 
  -7  11   2        2.88        2.69      2.99 o 
  -6  11   2        1.39        0.10      1.71 o 
  -5  11   2       39.29       32.74      3.38 o 
  -4  11   2        2.72        2.56      1.70 o 
  -3  11   2       18.32       17.61      4.98 o 
  -2  11   2        4.11        3.65      1.78 o 
  -1  11   2        1.08        0.69      1.63 o 
   0  11   2        0.08        0.36      1.63 o 
   1  11   2       72.17       68.87      7.53 o 
   2  11   2       44.94       48.16      3.02 o 
   3  11   2        1.29        2.49      2.33 o 
   4  11   2       14.45       12.47      2.70 o 
   5  11   2        0.00       -1.13      2.10 o 
   6  11   2        2.12        0.53      2.35 o 
   7  11   2       14.75       19.03      3.46 o 
  -9  12   2       63.81       73.02      4.73 o 
  -8  12   2       10.66       11.90      2.67 o 
  -7  12   2       82.67       90.29      5.01 o 
  -6  12   2       49.74       54.11      3.79 o 
  -5  12   2        0.05       -0.59      1.83 o 
  -4  12   2        0.00        0.84      1.96 o 
  -3  12   2       40.04       43.28      4.87 o 
  -2  12   2      146.40      146.54      8.64 o 
  -1  12   2        0.53       -1.48      2.20 o 
   0  12   2       29.78       28.45      3.09 o 
   1  12   2      160.77      175.86      7.03 o 
   2  12   2       65.92       69.56      4.12 o 
   3  12   2       12.81       11.84      2.84 o 
   4  12   2       12.55       12.61      4.34 o 
   5  12   2       46.33       48.25      4.43 o 
   6  12   2       62.45       77.44      5.47 o 
  -8  13   2        1.26        0.46      3.18 o 
  -7  13   2        0.24       -2.84      2.84 o 
  -6  13   2        4.91        2.84      3.12 o 
  -5  13   2        1.47        9.02      3.44 o 
  -4  13   2        4.28        8.01      3.18 o 
  -3  13   2        4.05        1.34      2.82 o 
  -2  13   2       23.77       23.51      4.25 o 
  -1  13   2        0.11        6.87      3.16 o 
   0  13   2        1.30        4.10      3.13 o 
   1  13   2        1.79        1.96      2.09 o 
   2  13   2        8.26        6.10      3.76 o 
   3  13   2       23.61       31.61      5.56 o 
   4  13   2        0.98        0.07      3.72 o 
   5  13   2        2.90       -3.39      3.39 o 
  -6  14   2       47.60       54.55      6.03 o 
  -5  14   2       31.99       35.58      5.29 o 
  -4  14   2       12.81       20.64      4.42 o 
  -3  14   2        9.07       10.33      3.88 o 
  -2  14   2        8.45        6.59      3.33 o 
  -1  14   2       64.42       68.75      6.62 o 
   0  14   2        4.74        3.93      3.40 o 
   3  14   2       22.06       27.36      5.53 o 
  -3  15   2        5.71        5.47      3.64 o 
  -2  15   2        0.21       -0.24      3.57 o 
  -1  15   2       11.23       20.26      4.81 o 
  -3 -15   3        3.81       -0.49      3.80 o 
  -2 -15   3        1.98        6.17      4.22 o 
   1 -15   3        4.48        4.49      3.40 o 
   2 -15   3       15.33       18.03      3.10 o 
   3 -15   3       12.56        9.39      6.44 o 
  -5 -14   3        1.04       -0.45      3.47 o 
  -4 -14   3       38.21       45.03      6.10 o 
  -3 -14   3        7.62        6.03      3.73 o 
  -2 -14   3        9.07        4.44      3.98 o 
  -1 -14   3       64.21       73.67      4.81 o 
   0 -14   3       16.71       13.30      3.82 o 
   1 -14   3       38.08       28.57      5.22 o 
   2 -14   3        0.60       -1.81      1.81 o 
   3 -14   3        6.64        5.90      2.34 o 
   4 -14   3       13.94       16.10      4.04 o 
   5 -14   3        5.66        6.40      2.45 o 
  -7 -13   3       63.53       55.33      7.02 o 
  -6 -13   3        0.15       -2.90      3.16 o 
  -5 -13   3       30.32       41.16      5.66 o 
  -4 -13   3       32.14       34.83      5.36 o 
  -3 -13   3        3.38        0.95      3.20 o 
  -2 -13   3        0.59        1.28      2.01 o 
  -1 -13   3       30.85       32.67      3.24 o 
   0 -13   3       30.56       38.09      2.76 o 
   1 -13   3       43.68       45.24      2.98 o 
   2 -13   3       63.99       64.67      4.28 o 
   3 -13   3       49.77       55.40      3.95 o 
   4 -13   3       20.02       14.94      5.32 o 
   5 -13   3       43.15       48.11      4.91 o 
   6 -13   3        4.64        4.83      2.29 o 
   7 -13   3        2.05        3.55      2.14 o 
  -8 -12   3        4.92        5.69      4.02 o 
  -7 -12   3        0.02        4.98      3.75 o 
  -6 -12   3       10.67       10.61      3.85 o 
  -5 -12   3       11.87       13.92      4.17 o 
  -4 -12   3       44.23       39.87      5.15 o 
  -3 -12   3        8.12        2.61      1.84 o 
  -2 -12   3        0.40        1.93      1.80 o 
  -1 -12   3        4.11        9.10      1.70 o 
   0 -12   3       39.69       42.80      2.71 o 
   1 -12   3       26.73       23.06      2.19 o 
   2 -12   3        0.03       -1.35      1.35 o 
   3 -12   3       14.50       18.17      2.55 o 
   4 -12   3       23.21       24.88      3.02 o 
   5 -12   3        1.62        5.22      1.98 o 
   6 -12   3        0.00       -1.19      1.75 o 
   7 -12   3        4.72        4.13      2.22 o 
   8 -12   3        0.08       -1.64      4.05 o 
  -9 -11   3       12.86        9.61      4.03 o 
  -8 -11   3       28.61       35.63      5.42 o 
  -7 -11   3       17.33       17.15      2.70 o 
  -6 -11   3        0.32       -1.60      2.05 o 
  -5 -11   3        9.34       11.93      2.18 o 
  -4 -11   3       10.04       13.25      2.23 o 
  -3 -11   3        6.33        2.84      1.39 o 
  -2 -11   3       43.76       43.02      2.15 o 
  -1 -11   3      115.51      118.33      4.15 o 
   0 -11   3        2.31        3.28      1.63 o 
   1 -11   3        6.16        2.97      1.89 o 
   2 -11   3       35.72       27.65      2.18 o 
   3 -11   3        3.45        2.64      1.39 o 
   4 -11   3        2.95        0.22      1.33 o 
   5 -11   3       10.96        7.78      1.70 o 
   6 -11   3       11.87        9.21      1.78 o 
   7 -11   3        8.51        7.66      1.79 o 
   8 -11   3        7.06        5.83      2.05 o 
   9 -11   3        2.07        3.32      1.68 o 
 -10 -10   3        0.51        1.61      2.14 o 
  -9 -10   3        5.93        1.18      2.76 o 
  -8 -10   3       22.52       20.75      2.78 o 
  -7 -10   3       10.08       10.32      2.44 o 
  -6 -10   3        7.42        6.36      1.90 o 
  -5 -10   3       50.81       42.44      3.81 o 
  -4 -10   3        0.04       -0.66      1.14 o 
  -3 -10   3      340.68      314.11      6.57 o 
  -2 -10   3      128.09      120.13      3.45 o 
  -1 -10   3       16.68       20.71      1.54 o 
   0 -10   3      267.91      262.02      5.68 o 
   1 -10   3       54.40       50.26      2.68 o 
   2 -10   3        1.06       -0.64      1.06 o 
   3 -10   3       73.81       78.27      2.81 o 
   4 -10   3       95.32       96.64      4.67 o 
   5 -10   3       25.06       23.12      2.01 o 
   6 -10   3        0.08       -1.17      1.17 o 
   7 -10   3        0.01        2.15      1.41 o 
   8 -10   3        5.39        6.76      1.69 o 
   9 -10   3        0.81        1.36      1.36 o 
 -10  -9   3        4.48        4.91      3.08 o 
  -9  -9   3       23.57       25.62      3.94 o 
  -8  -9   3      100.76      107.87      5.04 o 
  -7  -9   3        0.13       -0.08      1.53 o 
  -6  -9   3       53.47       50.81      3.26 o 
  -5  -9   3       35.24       33.90      2.66 o 
  -4  -9   3      254.38      237.64      5.21 o 
  -3  -9   3        7.03        8.77      1.24 o 
  -2  -9   3      270.58      280.51      6.82 o 
  -1  -9   3      351.09      341.07      5.97 o 
   0  -9   3       81.98       92.29      2.51 o 
   1  -9   3      327.99      310.40      6.40 o 
   2  -9   3      162.51      172.06      4.18 o 
   3  -9   3        9.24        9.87      1.28 o 
   4  -9   3      225.71      228.52      5.12 o 
   5  -9   3       17.75       18.12      1.87 o 
   6  -9   3       28.96       23.63      2.01 o 
   7  -9   3       84.11       74.17      3.25 o 
   8  -9   3       24.98       27.87      1.97 o 
   9  -9   3       23.68       20.77      2.57 o 
  10  -9   3        0.98        2.51      1.31 o 
 -11  -8   3       12.56        9.27      2.34 o 
 -10  -8   3       11.40       13.07      4.41 o 
  -9  -8   3        0.20       -0.95      0.95 o 
  -8  -8   3        9.54        7.30      1.87 o 
  -7  -8   3      163.66      157.13      5.80 o 
  -6  -8   3       19.07       15.28      1.99 o 
  -5  -8   3      168.36      159.12      4.52 o 
  -4  -8   3      400.51      402.55      7.62 o 
  -3  -8   3      844.02      818.96     13.94 o 
  -2  -8   3       25.47       12.86      1.02 o 
  -1  -8   3      463.49      461.00      7.45 o 
   0  -8   3       25.28       19.83      1.14 o 
   1  -8   3      157.42      156.54      4.04 o 
   2  -8   3      313.90      280.05      5.00 o 
   3  -8   3        7.21        8.71      1.09 o 
   4  -8   3       84.43       81.97      2.68 o 
   5  -8   3        8.19        4.84      1.28 o 
   6  -8   3        1.44       -0.50      1.41 o 
   7  -8   3       10.53       11.70      1.64 o 
   8  -8   3        5.85        4.05      1.23 o 
   9  -8   3       10.38       10.54      1.43 o 
  10  -8   3        0.07       -0.05      1.15 o 
 -11  -7   3        1.63        0.72      3.04 o 
 -10  -7   3        1.46       -0.01      2.41 o 
  -9  -7   3       16.92       17.08      1.30 o 
  -8  -7   3        0.15        0.65      1.41 o 
  -7  -7   3       18.35       17.28      2.73 o 
  -6  -7   3       67.62       57.17      3.11 o 
  -5  -7   3        1.95        1.52      0.86 o 
  -4  -7   3      276.45      312.45      4.53 o 
  -3  -7   3       39.29       35.51      1.17 o 
  -2  -7   3      541.12      533.04      7.55 o 
  -1  -7   3      943.36      936.36     13.81 o 
   0  -7   3      117.83      106.63      2.41 o 
   1  -7   3      374.44      360.66      5.94 o 
   2  -7   3        7.07        4.42      0.70 o 
   3  -7   3      269.23      257.74      4.18 o 
   4  -7   3      593.36      589.53     10.39 o 
   5  -7   3       10.57        9.39      1.69 o 
   6  -7   3      191.71      176.09      4.79 o 
   7  -7   3      178.34      169.53      4.21 o 
   8  -7   3       51.01       52.37      2.30 o 
   9  -7   3        0.01       -0.72      1.08 o 
  10  -7   3       19.36       23.59      1.69 o 
  11  -7   3       17.97       17.29      2.18 o 
 -12  -6   3       67.28       71.67      4.26 o 
 -11  -6   3       19.20       19.13      2.44 o 
 -10  -6   3        0.19        0.27      1.56 o 
  -9  -6   3      111.46      108.48      4.56 o 
  -8  -6   3       46.92       43.66      2.23 o 
  -7  -6   3        4.47        3.23      1.44 o 
  -6  -6   3      146.40      150.96      3.47 o 
  -5  -6   3      419.61      418.93      5.76 o 
  -4  -6   3      298.10      310.20      4.12 o 
  -3  -6   3      227.20      217.43      3.02 o 
  -2  -6   3     1635.68     1789.74     20.01 o 
  -1  -6   3        3.80        7.23      0.57 o 
   0  -6   3     1156.87     1203.81     16.10 o 
   1  -6   3        2.58        3.41      0.65 o 
   2  -6   3       55.36       67.81      1.60 o 
   3  -6   3      188.13      193.02      3.24 o 
   4  -6   3       12.12        7.10      0.73 o 
   5  -6   3        2.11        3.03      0.92 o 
   6  -6   3       12.14       11.14      1.35 o 
   7  -6   3       19.33       20.77      1.69 o 
   8  -6   3       14.78       12.57      1.38 o 
   9  -6   3        6.85        8.47      1.28 o 
  10  -6   3        0.05        0.04      1.03 o 
  11  -6   3        6.07        3.81      1.71 o 
 -12  -5   3       11.47       17.32      2.46 o 
 -11  -5   3       19.85       16.14      2.24 o 
 -10  -5   3        2.88        2.91      1.55 o 
  -9  -5   3       41.85       39.43      2.62 o 
  -8  -5   3      256.55      258.25      8.88 o 
  -7  -5   3        1.54        0.07      0.60 o 
  -6  -5   3       17.22       18.44      0.71 o 
  -5  -5   3        3.08        6.72      0.50 o 
  -4  -5   3      502.69      531.61      6.53 o 
  -3  -5   3      408.41      445.33      5.21 o 
  -2  -5   3      414.58      359.54      4.06 o 
  -1  -5   3     3149.13     3342.38     35.31 o 
   0  -5   3       19.18       13.44      0.65 o 
   1  -5   3     1351.61     1552.37     20.42 o 
   2  -5   3      749.26      842.35     11.44 o 
   3  -5   3        6.61        9.81      0.74 o 
   4  -5   3       64.36       84.54      1.72 o 
   5  -5   3       73.02       64.05      1.36 o 
   6  -5   3       65.90       61.10      1.80 o 
   7  -5   3      299.18      290.87      5.95 o 
   8  -5   3        0.48        0.42      0.99 o 
   9  -5   3        7.10        6.31      1.21 o 
  10  -5   3       17.75       21.92      1.64 o 
  11  -5   3        3.85        1.44      1.67 o 
 -12  -4   3       25.09       22.08      2.49 o 
 -11  -4   3       62.29       67.06      3.57 o 
 -10  -4   3       10.41       12.63      1.82 o 
  -9  -4   3        0.25       -1.14      1.14 o 
  -8  -4   3      847.09      814.69     18.05 o 
  -7  -4   3      263.14      270.80      5.21 o 
  -6  -4   3        0.04        0.96      0.42 o 
  -5  -4   3      148.03      164.64      2.19 o 
  -4  -4   3        1.02        6.38      0.41 o 
  -3  -4   3      135.96      198.49      2.69 o 
  -2  -4   3      710.58      721.30      7.53 o 
  -1  -4   3     1220.20     1234.22     13.98 o 
   0  -4   3     1785.72     1751.27     17.70 o 
   1  -4   3       90.83      108.06      2.00 o 
   2  -4   3        1.92        7.56      0.61 o 
   3  -4   3       41.56       37.89      1.01 o 
   4  -4   3        7.38       15.47      0.59 o 
   5  -4   3       50.56       53.41      1.29 o 
   6  -4   3       80.35       79.59      2.02 o 
   7  -4   3      145.33      134.42      3.41 o 
   8  -4   3      215.77      214.32      4.77 o 
   9  -4   3        0.64        2.13      1.05 o 
  10  -4   3        0.03       -0.98      0.98 o 
  11  -4   3        1.10        0.45      1.52 o 
  12  -4   3       30.61       27.97      4.71 o 
 -13  -3   3        0.17        1.55      1.81 o 
 -12  -3   3       10.94       11.91      2.57 o 
 -11  -3   3       59.91       58.60      3.28 o 
 -10  -3   3        9.38       10.92      1.65 o 
  -9  -3   3       27.45       29.24      1.97 o 
  -8  -3   3      271.06      284.73      5.44 o 
  -7  -3   3       61.07       48.12      1.42 o 
  -6  -3   3       11.80       13.66      0.61 o 
  -5  -3   3      231.22      287.98      3.38 o 
  -4  -3   3     1054.14     1177.96     13.43 o 
  -3  -3   3      538.37      555.37      6.52 o 
  -2  -3   3      353.51      358.17      3.84 o 
  -1  -3   3      514.18      472.65      4.76 o 
   0  -3   3     1240.44     1170.99     10.83 o 
   1  -3   3      395.53      447.99      4.43 o 
   2  -3   3       42.72       41.45      1.10 o 
   3  -3   3       35.20       36.84      0.78 o 
   4  -3   3     1710.39     1824.23     18.43 o 
   5  -3   3       14.86       23.10      0.93 o 
   6  -3   3       11.11       15.23      0.76 o 
   7  -3   3      253.44      238.62      5.02 o 
   8  -3   3      109.33      100.57      2.91 o 
   9  -3   3        0.06       -0.29      0.98 o 
  10  -3   3      179.30      178.90      4.27 o 
  11  -3   3       59.91       64.06      5.48 o 
  12  -3   3       13.19       12.80      3.31 o 
 -13  -2   3        0.60        1.69      1.69 o 
 -12  -2   3       59.60       71.43      3.70 o 
 -11  -2   3        2.81        1.15      1.32 o 
 -10  -2   3        7.65       10.55      1.54 o 
  -9  -2   3       63.59       60.71      2.66 o 
  -8  -2   3       54.10       54.33      1.53 o 
  -7  -2   3      533.58      528.41      7.99 o 
  -6  -2   3      368.62      344.18      5.31 o 
  -5  -2   3      461.38      477.70      5.93 o 
  -4  -2   3        0.73        0.29      0.21 o 
  -3  -2   3      191.64      151.98      1.73 o 
  -2  -2   3       22.73       13.19      0.41 o 
  -1  -2   3     1370.79     1422.55     13.62 o 
   0  -2   3     3614.20     3539.29     33.51 o 
   1  -2   3     2713.97     2787.74     26.09 o 
   2  -2   3      127.62      132.30      1.84 o 
   3  -2   3       35.11       27.03      0.67 o 
   4  -2   3      337.09      403.19      5.87 o 
   5  -2   3       77.86       86.23      1.58 o 
   6  -2   3       33.95       37.95      1.07 o 
   7  -2   3      458.23      436.91      8.07 o 
   8  -2   3       64.69       69.03      2.40 o 
   9  -2   3       44.71       40.87      1.88 o 
  10  -2   3       22.13       23.50      1.54 o 
  11  -2   3        1.01        0.10      1.52 o 
  12  -2   3        0.50       -0.78      2.13 o 
 -13  -1   3        1.41        3.00      1.75 o 
 -12  -1   3        5.04        1.40      1.53 o 
 -11  -1   3       31.29       30.77      2.19 o 
 -10  -1   3        4.97        1.60      1.25 o 
  -9  -1   3       60.69       58.54      2.27 o 
  -8  -1   3       22.23       24.90      1.05 o 
  -7  -1   3      552.31      566.32      8.42 o 
  -6  -1   3       46.74       42.93      0.97 o 
  -5  -1   3     2974.60     3052.80     48.78 o 
  -4  -1   3      119.08      141.97      2.29 o 
  -3  -1   3       71.04       62.06      1.12 o 
  -2  -1   3      928.90     1004.23     12.26 o 
  -1  -1   3      450.56      473.18      4.87 o 
   0  -1   3     1870.66     2079.74     18.94 o 
   1  -1   3      190.53      195.56      1.81 o 
   2  -1   3      181.27      180.00      2.00 o 
   3  -1   3      396.20      395.39      4.28 o 
   4  -1   3     1132.66     1210.56     12.33 o 
   5  -1   3      342.62      354.64      4.48 o 
   6  -1   3        7.05        6.11      0.63 o 
   7  -1   3      168.38      168.82      3.90 o 
   8  -1   3        8.13       13.12      1.23 o 
   9  -1   3       29.83       29.53      1.64 o 
  10  -1   3       24.66       22.06      1.53 o 
  11  -1   3       36.47       37.17      3.45 o 
  12  -1   3       25.28       26.70      3.22 o 
 -13   0   3        1.71       -0.67      1.47 o 
 -12   0   3       29.28       28.75      2.29 o 
 -11   0   3       94.65       89.17      3.60 o 
 -10   0   3       30.84       29.23      1.55 o 
  -9   0   3      116.86      109.64      2.58 o 
  -8   0   3      922.17      931.30     12.39 o 
  -7   0   3      713.68      729.32      9.73 o 
  -6   0   3       60.35       34.90      1.09 o 
  -5   0   3     1785.76     1811.17     28.51 o 
  -4   0   3      883.89      813.30     18.76 o 
  -3   0   3       43.38       35.79      1.95 o 
  -2   0   3     2641.96     2459.26     38.75 o 
  -1   0   3       91.62       96.23      1.34 o 
   0   0   3    14290.44    13585.05    193.23 o 
   1   0   3     1273.07     1303.76     11.50 o 
   2   0   3      252.11      309.45      3.42 o 
   3   0   3     1006.49      975.14     10.45 o 
   4   0   3      290.16      326.39      3.86 o 
   5   0   3       39.19       27.97      0.90 o 
   6   0   3       98.91      119.83      1.99 o 
   7   0   3      116.37      112.84      2.48 o 
   8   0   3       34.47       25.94      1.53 o 
   9   0   3       30.83       30.21      1.69 o 
  10   0   3       24.24       20.86      1.51 o 
  11   0   3        9.59        6.34      1.74 o 
  12   0   3        2.89        2.29      2.35 o 
 -13   1   3        8.47        6.59      1.79 o 
 -12   1   3        5.11        5.59      1.54 o 
 -11   1   3        5.54        2.69      1.30 o 
 -10   1   3       10.17        9.71      1.04 o 
  -9   1   3        1.29       -0.61      0.61 o 
  -8   1   3       90.74       75.54      2.51 o 
  -7   1   3      133.97      125.93      2.16 o 
  -6   1   3       13.02       17.22      0.88 o 
  -5   1   3     1065.52     1134.78     20.61 o 
  -4   1   3      170.85      211.39      4.12 o 
  -3   1   3      183.93      167.11      2.75 o 
  -2   1   3      133.45      132.11      1.80 o 
  -1   1   3        0.78        0.30      0.16 o 
   0   1   3     2674.34     2782.85     27.49 o 
   1   1   3     8638.66     8824.10     90.86 o 
   2   1   3     5021.51     5252.13     66.56 o 
   3   1   3     3410.17     3529.42     41.59 o 
   4   1   3      880.63      877.01     10.19 o 
   5   1   3       20.47       27.29      0.96 o 
   6   1   3       88.70       89.82      1.70 o 
   7   1   3      290.99      280.65      4.95 o 
   8   1   3       12.25       12.55      1.25 o 
   9   1   3        6.39        4.93      1.12 o 
  10   1   3       53.00       62.25      2.41 o 
  11   1   3       58.66       58.90      3.25 o 
  12   1   3        0.00       -1.40      2.16 o 
 -13   2   3        2.20       -0.11      1.55 o 
 -12   2   3        2.52        3.92      2.01 o 
 -11   2   3       13.03        9.77      1.51 o 
 -10   2   3       45.17       38.55      2.00 o 
  -9   2   3       30.74       28.83      1.43 o 
  -8   2   3      234.42      246.06      4.44 o 
  -7   2   3     2507.87     2461.01     34.21 o 
  -6   2   3       11.14       13.04      0.52 o 
  -5   2   3     3371.45     3542.67     69.80 o 
  -4   2   3     3104.30     3030.21     70.05 o 
  -3   2   3      186.53      272.73      3.02 o 
  -2   2   3      315.00      292.94      3.47 o 
  -1   2   3      737.98      691.59      7.03 o 
   0   2   3     5335.84     5327.48     55.16 o 
   1   2   3      439.94      442.33      4.97 o 
   2   2   3     1585.13     1726.42     23.40 o 
   3   2   3     1425.28     1381.68     16.67 o 
   4   2   3      902.17      924.93     13.51 o 
   5   2   3       92.83       76.52      1.57 o 
   6   2   3        2.70        2.41      0.56 o 
   7   2   3       14.14       20.35      1.43 o 
   8   2   3      115.94      108.38      3.15 o 
   9   2   3        9.22        6.08      1.22 o 
  10   2   3       33.86       36.03      1.97 o 
  11   2   3       47.76       49.58      2.18 o 
 -13   3   3        2.34        1.46      1.61 o 
 -12   3   3        0.01        2.57      1.45 o 
 -11   3   3        0.02       -0.66      1.18 o 
 -10   3   3       50.88       49.39      2.05 o 
  -9   3   3        2.30        1.18      1.29 o 
  -8   3   3      306.01      330.40      5.80 o 
  -7   3   3       30.97       28.21      0.98 o 
  -6   3   3      335.09      309.99      4.44 o 
  -5   3   3      145.53      173.05      2.34 o 
  -4   3   3      287.89      313.66      4.28 o 
  -3   3   3        0.01        0.58      0.28 o 
  -2   3   3     2150.94     2258.73     23.59 o 
  -1   3   3      967.05     1093.60     12.35 o 
   0   3   3      768.19      704.70     13.07 o 
   1   3   3       88.98       95.30      1.62 o 
   2   3   3       16.35       20.66      0.68 o 
   3   3   3      252.79      252.01      5.50 o 
   4   3   3      766.79      816.78     10.33 o 
   5   3   3        8.61        8.18      0.87 o 
   6   3   3       88.44       94.61      2.45 o 
   7   3   3       11.19       16.69      1.37 o 
   8   3   3      109.55       99.91      3.08 o 
   9   3   3        1.24        0.16      1.69 o 
  10   3   3       36.14       37.97      2.07 o 
  11   3   3       81.90       95.24      3.16 o 
 -13   4   3        0.37       -0.57      1.94 o 
 -12   4   3       31.77       38.52      2.62 o 
 -11   4   3       13.79       15.52      3.65 o 
 -10   4   3      106.76       95.54      3.74 o 
  -9   4   3      423.87      427.40      8.67 o 
  -8   4   3        1.51        4.81      0.61 o 
  -7   4   3      251.65      258.60      3.84 o 
  -6   4   3        0.79        2.80      0.42 o 
  -5   4   3      556.51      551.99      6.88 o 
  -4   4   3      236.02      240.69      3.52 o 
  -3   4   3      466.69      421.91      5.08 o 
  -2   4   3      660.93      762.38      8.80 o 
  -1   4   3       97.45      105.04      1.65 o 
   0   4   3       66.40       86.93      1.57 o 
   1   4   3        8.71        5.81      0.59 o 
   2   4   3      179.44      208.26      3.10 o 
   3   4   3      901.05      899.80     16.05 o 
   4   4   3      771.60      767.79      9.17 o 
   5   4   3      263.51      266.64      4.79 o 
   6   4   3       13.26       14.14      1.32 o 
   7   4   3       36.58       37.01      1.90 o 
   8   4   3       46.83       49.79      2.35 o 
   9   4   3        0.89        3.25      1.27 o 
  10   4   3       48.72       52.38      2.53 o 
  11   4   3       55.89       53.79      3.05 o 
 -13   5   3        1.70        1.98      2.52 o 
 -12   5   3        5.50        3.26      1.66 o 
 -11   5   3        1.91        2.51      2.74 o 
 -10   5   3       11.30       14.46      1.88 o 
  -9   5   3        6.77        5.37      0.80 o 
  -8   5   3       27.95       23.13      1.35 o 
  -7   5   3      132.95      146.42      2.77 o 
  -6   5   3       48.16       53.70      1.28 o 
  -5   5   3      107.04      130.23      2.26 o 
  -4   5   3      169.49      188.93      2.60 o 
  -3   5   3        0.54       -0.38      0.38 o 
  -2   5   3        0.78        0.20      0.49 o 
  -1   5   3       96.09      102.06      1.83 o 
   0   5   3       28.68       53.82      1.36 o 
   1   5   3      205.34      231.63      4.08 o 
   2   5   3      271.67      276.01      4.91 o 
   3   5   3      454.74      451.91      7.34 o 
   4   5   3       31.93       29.87      1.02 o 
   5   5   3        5.92        6.32      1.13 o 
   6   5   3        0.01       -2.13      2.25 o 
   7   5   3       83.32       80.20      3.33 o 
   8   5   3        7.25        7.82      1.37 o 
   9   5   3       17.07       15.02      1.87 o 
  10   5   3       17.63       18.04      1.80 o 
  11   5   3        3.22        1.93      1.36 o 
 -12   6   3       24.09       30.29      3.95 o 
 -11   6   3       55.57       62.66      3.44 o 
 -10   6   3       25.07       27.91      2.31 o 
  -9   6   3       12.20        8.63      1.15 o 
  -8   6   3      307.49      311.12      6.83 o 
  -7   6   3      367.81      342.13      6.21 o 
  -6   6   3      119.02      114.46      2.25 o 
  -5   6   3       80.23       94.56      1.83 o 
  -4   6   3      792.55      803.91     13.31 o 
  -3   6   3     1107.40     1102.01     15.61 o 
  -2   6   3        8.98        7.53      0.57 o 
  -1   6   3      193.17      207.19      3.97 o 
   0   6   3      198.77      189.29      3.22 o 
   1   6   3       26.91       33.43      1.21 o 
   2   6   3        4.35        2.93      0.63 o 
   3   6   3      951.79      956.32     13.34 o 
   4   6   3      165.04      151.10      3.05 o 
   5   6   3      262.61      253.77      5.58 o 
   6   6   3       12.95       13.20      1.77 o 
   7   6   3       85.40       86.77      3.69 o 
   8   6   3      103.76       98.57      3.37 o 
   9   6   3       62.14       57.13      2.71 o 
  10   6   3       41.47       40.53      3.65 o 
 -12   7   3       22.15       16.13      2.37 o 
 -11   7   3        0.91       -0.37      1.64 o 
 -10   7   3        2.08        0.02      1.57 o 
  -9   7   3        0.00        0.61      1.03 o 
  -8   7   3       72.59       72.22      3.37 o 
  -7   7   3       50.71       55.29      2.19 o 
  -6   7   3       90.67       79.86      2.26 o 
  -5   7   3       63.75       77.00      2.44 o 
  -4   7   3        1.12        0.39      1.06 o 
  -3   7   3      130.30      139.93      2.73 o 
  -2   7   3       43.26       39.28      1.36 o 
  -1   7   3       44.86       52.75      1.74 o 
   0   7   3        6.29        6.22      1.05 o 
   1   7   3      348.23      330.59      5.75 o 
   2   7   3       29.09       35.25      1.52 o 
   3   7   3      421.08      394.85      7.72 o 
   4   7   3      158.02      149.07      3.46 o 
   5   7   3       40.94       37.28      2.18 o 
   6   7   3        1.27       -0.21      1.36 o 
   7   7   3       64.27       68.99      3.43 o 
   8   7   3       13.65       15.30      2.62 o 
   9   7   3        8.67       11.38      1.76 o 
  10   7   3       24.43       27.30      2.52 o 
 -12   8   3       30.00       35.61      4.43 o 
 -11   8   3       16.77       18.62      3.49 o 
 -10   8   3        5.74        9.65      2.01 o 
  -9   8   3        5.61        4.18      1.40 o 
  -8   8   3      101.22       99.89      4.76 o 
  -7   8   3      132.73      137.66      3.88 o 
  -6   8   3       11.45        8.10      2.23 o 
  -5   8   3       37.19       19.79      2.06 o 
  -4   8   3      889.46      809.98     22.94 o 
  -3   8   3      375.55      374.79      8.23 o 
  -2   8   3       70.94       68.44      2.57 o 
  -1   8   3      292.21      276.87      7.69 o 
   0   8   3      166.60      177.95      3.72 o 
   1   8   3      393.84      382.66      6.65 o 
   2   8   3       29.30       24.37      1.75 o 
   3   8   3      103.35       89.95      3.00 o 
   4   8   3      265.81      260.09      5.20 o 
   5   8   3       51.65       47.49      2.77 o 
   6   8   3        8.29        7.77      1.80 o 
   7   8   3       33.86       38.38      2.81 o 
   8   8   3       57.12       60.09      3.52 o 
   9   8   3        1.04       -0.08      1.70 o 
 -11   9   3        0.88       -0.58      2.67 o 
 -10   9   3        5.93        4.47      1.96 o 
  -9   9   3        4.82        9.11      2.03 o 
  -8   9   3        3.56        0.84      1.64 o 
  -7   9   3        0.11        1.55      1.55 o 
  -6   9   3        2.79        2.20      1.14 o 
  -5   9   3        3.40        2.06      1.53 o 
  -4   9   3       25.14       27.63      2.39 o 
  -3   9   3       52.16       52.44      2.55 o 
  -2   9   3       39.30       37.81      1.94 o 
  -1   9   3       65.34       62.40      2.94 o 
   0   9   3      790.63      757.87     13.50 o 
   1   9   3       34.05       43.33      3.08 o 
   2   9   3       32.77       29.57      1.85 o 
   3   9   3      206.77      204.11      5.11 o 
   4   9   3       32.94       30.51      1.78 o 
   5   9   3        7.81        8.79      1.81 o 
   6   9   3       11.43       16.54      2.88 o 
   7   9   3        7.57       15.27      3.06 o 
   8   9   3       10.17       15.16      3.09 o 
   9   9   3        6.85        5.81      3.01 o 
 -10  10   3       71.05       73.81      4.40 o 
  -9  10   3       54.09       52.91      3.66 o 
  -8  10   3      114.42      130.48      5.46 o 
  -7  10   3       55.49       46.74      3.25 o 
  -6  10   3       60.77       54.91      2.64 o 
  -5  10   3       37.81       39.05      2.96 o 
  -4  10   3       58.20       54.84      3.38 o 
  -3  10   3      209.01      198.09      6.67 o 
  -2  10   3        6.17       11.43      1.79 o 
  -1  10   3      358.31      371.94     12.49 o 
   0  10   3      282.66      285.54      6.37 o 
   1  10   3        1.10       -0.16      1.37 o 
   2  10   3        1.74        1.68      1.62 o 
   3  10   3       37.26       30.93      2.54 o 
   4  10   3       33.39       34.06      3.46 o 
   5  10   3       38.09       34.08      6.76 o 
   6  10   3       10.89       14.17      2.84 o 
   7  10   3       51.23       64.75      4.86 o 
   8  10   3       27.23       32.24      4.04 o 
 -10  11   3        0.22        1.16      2.16 o 
  -9  11   3       25.66       24.54      3.80 o 
  -8  11   3       40.31       51.78      3.64 o 
  -7  11   3        0.40       -0.22      1.70 o 
  -6  11   3        0.10       -1.41      1.63 o 
  -5  11   3        0.08       -1.56      1.56 o 
  -4  11   3        1.25       -0.79      1.64 o 
  -3  11   3        0.21        2.20      2.35 o 
  -2  11   3        3.70        2.73      1.70 o 
  -1  11   3        0.50        0.48      1.68 o 
   0  11   3        6.52        4.27      1.61 o 
   1  11   3       18.18       15.44      2.09 o 
   2  11   3       64.88       59.25      3.32 o 
   3  11   3       18.29       14.06      2.80 o 
   4  11   3        4.79        6.86      2.52 o 
   5  11   3        3.57        2.44      2.57 o 
   6  11   3        0.29       -2.70      2.70 o 
   7  11   3       20.51       11.26      3.35 o 
  -9  12   3        0.08        1.10      5.31 o 
  -8  12   3       28.03       30.00      3.20 o 
  -7  12   3       37.38       49.92      3.82 o 
  -6  12   3        0.01       -1.20      1.76 o 
  -5  12   3       21.54       27.82      4.89 o 
  -4  12   3       46.34       54.95      3.78 o 
  -3  12   3        6.60       -2.03      2.32 o 
  -2  12   3       55.16       64.72      5.63 o 
  -1  12   3       25.96       23.68      3.90 o 
   0  12   3      119.22      120.84      5.74 o 
   1  12   3       53.12       61.75      3.56 o 
   2  12   3        0.72        0.00      1.64 o 
   3  12   3       69.82       73.27     10.27 o 
   4  12   3       38.80       37.57      4.12 o 
   5  12   3       29.58       35.24      4.13 o 
   6  12   3        3.88        6.18      2.99 o 
  -7  13   3        1.09       -2.58      4.08 o 
  -6  13   3        1.25        5.28      3.13 o 
  -5  13   3       12.28        5.88      3.07 o 
  -4  13   3        3.45        0.31      2.73 o 
  -3  13   3        2.36        1.43      2.59 o 
  -2  13   3        1.60        2.99      2.76 o 
  -1  13   3        0.48       -2.07      2.40 o 
   0  13   3       18.10       14.13      3.78 o 
   1  13   3       13.56       15.54      3.85 o 
   2  13   3        0.46        0.22      3.40 o 
   3  13   3        9.30        8.70      3.42 o 
   4  13   3        0.12        2.03      3.01 o 
   5  13   3        0.03        2.11      3.88 o 
  -6  14   3        0.73        0.27      3.26 o 
  -5  14   3        0.84        1.79      2.90 o 
  -4  14   3       30.76       25.23      4.74 o 
  -3  14   3       14.40       15.83      4.05 o 
  -2  14   3        0.03       -2.71      2.71 o 
  -1  14   3        0.52        1.91      3.27 o 
   0  14   3       19.31       16.54      4.34 o 
  -3  15   3        0.10       -0.13      3.16 o 
  -2  15   3        1.34        9.91      3.95 o 
  -1  15   3        1.08        2.84      3.53 o 
  -3 -15   4        3.38        3.44      3.86 o 
  -2 -15   4       11.11       13.11      4.58 o 
  -1 -15   4       30.82       34.06      5.09 o 
   0 -15   4        0.53       -2.41      2.84 o 
   1 -15   4       37.79       52.81      5.97 o 
   2 -15   4       47.96       56.24      5.97 o 
   3 -15   4        2.46        3.07      2.42 o 
  -5 -14   4        5.93        5.91      4.02 o 
  -4 -14   4        8.01        8.10      4.12 o 
  -3 -14   4       28.60       37.26      5.75 o 
  -2 -14   4       19.19       18.06      3.84 o 
  -1 -14   4       28.50       34.94      3.66 o 
   0 -14   4       20.40       18.01      3.02 o 
   1 -14   4        3.44       -1.42      2.60 o 
   2 -14   4        2.36        6.18      3.54 o 
   3 -14   4       18.58       15.62      3.25 o 
   4 -14   4        1.71        3.29      2.38 o 
   5 -14   4        0.00       -1.96      1.96 o 
  -7 -13   4        5.91        5.87      4.24 o 
  -6 -13   4       13.37       13.37      4.45 o 
  -5 -13   4       29.37       37.65      5.49 o 
  -4 -13   4        5.30        3.05      3.60 o 
  -3 -13   4        4.83        4.22      2.32 o 
  -2 -13   4        6.76        3.55      2.14 o 
  -1 -13   4       21.67       23.49      3.01 o 
   0 -13   4        2.34        2.79      1.66 o 
   1 -13   4       16.47       22.99      2.39 o 
   2 -13   4       66.09       68.96      4.32 o 
   3 -13   4        0.14       -1.83      1.83 o 
   4 -13   4        0.08       -1.73      1.73 o 
   5 -13   4        1.46        2.42      2.45 o 
   6 -13   4       22.53       20.44      3.11 o 
  -8 -12   4       10.94       16.28      4.49 o 
  -7 -12   4        7.69       11.49      4.23 o 
  -6 -12   4        0.05       -2.01      2.71 o 
  -5 -12   4       16.17       19.11      4.11 o 
  -4 -12   4        1.97        3.55      1.91 o 
  -3 -12   4        5.32        6.54      2.04 o 
  -2 -12   4       17.64       16.03      2.54 o 
  -1 -12   4        6.93        4.35      1.56 o 
   0 -12   4       37.66       38.81      2.61 o 
   1 -12   4       37.54       38.23      2.64 o 
   2 -12   4       52.55       65.20      4.44 o 
   3 -12   4        4.41        4.01      2.64 o 
   4 -12   4        0.10       -1.57      1.57 o 
   5 -12   4       20.16       22.75      2.86 o 
   6 -12   4        2.19        2.37      2.04 o 
   7 -12   4        1.31       -0.11      2.39 o 
   8 -12   4        0.22       -2.21      2.96 o 
  -9 -11   4       35.92       41.45      3.71 o 
  -8 -11   4       10.93       10.82      2.55 o 
  -7 -11   4       23.86       23.73      5.89 o 
  -6 -11   4       34.90       44.45      3.46 o 
  -5 -11   4       42.98       44.00      3.27 o 
  -4 -11   4        1.29       -1.21      1.21 o 
  -3 -11   4       49.48       49.10      4.35 o 
  -2 -11   4       43.24       41.18      2.10 o 
  -1 -11   4        3.71        5.52      1.43 o 
   0 -11   4       18.37       16.44      1.84 o 
   1 -11   4       44.58       46.10      2.68 o 
   2 -11   4        4.84        6.64      1.53 o 
   3 -11   4        0.05       -1.19      1.19 o 
   4 -11   4        3.30        1.90      1.96 o 
   5 -11   4        0.19       -1.49      1.49 o 
   6 -11   4       20.05       21.74      2.64 o 
   7 -11   4       12.78       15.13      3.30 o 
   8 -11   4        0.41        1.73      4.13 o 
 -10 -10   4        5.10        4.65      2.30 o 
  -9 -10   4       24.50       28.39      4.98 o 
  -8 -10   4       12.73        9.23      2.26 o 
  -7 -10   4       19.71       21.75      2.63 o 
  -6 -10   4       32.82       33.84      2.90 o 
  -5 -10   4      128.62      125.69      4.26 o 
  -4 -10   4       84.12       87.07      3.43 o 
  -3 -10   4       26.96       19.36      1.59 o 
  -2 -10   4       64.33       63.36      2.47 o 
  -1 -10   4      108.29      102.30      3.10 o 
   0 -10   4        3.23        1.08      1.00 o 
   1 -10   4       33.67       32.03      2.17 o 
   2 -10   4       39.07       37.56      2.53 o 
   3 -10   4        0.08       -0.97      0.97 o 
   4 -10   4       90.73       85.15      3.53 o 
   5 -10   4       26.50       27.07      2.21 o 
   6 -10   4        0.01        1.11      1.37 o 
   7 -10   4       11.83        9.64      1.81 o 
   8 -10   4        0.06        0.54      1.36 o 
   9 -10   4        2.90        2.43      1.66 o 
 -10  -9   4        4.96        4.54      2.12 o 
  -9  -9   4        4.64        2.51      2.62 o 
  -8  -9   4       46.63       46.12      3.32 o 
  -7  -9   4       20.35       19.96      2.32 o 
  -6  -9   4       35.82       39.66      2.87 o 
  -5  -9   4      198.39      206.15      5.56 o 
  -4  -9   4      139.79      118.59      4.48 o 
  -3  -9   4      740.57      707.11     12.41 o 
  -2  -9   4       13.15       12.14      1.24 o 
  -1  -9   4       94.42       94.93      2.58 o 
   0  -9   4       74.92       73.53      2.19 o 
   1  -9   4      287.94      291.34      5.33 o 
   2  -9   4      514.75      500.69     12.67 o 
   3  -9   4      219.84      208.90      4.85 o 
   4  -9   4        0.03       -0.35      1.09 o 
   5  -9   4      105.02      115.01      4.03 o 
   6  -9   4      134.14      136.54      4.80 o 
   7  -9   4        8.89        9.43      1.95 o 
   8  -9   4        0.57       -0.04      1.24 o 
   9  -9   4       39.82       38.45      2.30 o 
  10  -9   4        0.80        0.24      1.45 o 
 -11  -8   4        0.44       -0.21      1.84 o 
 -10  -8   4        1.93        0.87      1.87 o 
  -9  -8   4        3.99        2.23      1.05 o 
  -8  -8   4        0.22       -1.44      1.44 o 
  -7  -8   4        5.58        3.20      1.70 o 
  -6  -8   4        9.05        8.87      1.79 o 
  -5  -8   4      602.27      588.20     16.08 o 
  -4  -8   4      793.12      774.36     13.29 o 
  -3  -8   4        1.86        2.51      0.84 o 
  -2  -8   4      307.30      297.97      5.22 o 
  -1  -8   4      105.99      100.53      3.13 o 
   0  -8   4       69.83       63.97      1.93 o 
   1  -8   4       27.82       29.05      1.35 o 
   2  -8   4      697.14      681.53     10.59 o 
   3  -8   4       13.00       11.84      1.26 o 
   4  -8   4        3.85        3.06      1.09 o 
   5  -8   4       42.41       39.73      2.24 o 
   6  -8   4        1.93        1.42      1.30 o 
   7  -8   4       33.57       31.94      2.25 o 
   8  -8   4        4.64        4.36      1.36 o 
   9  -8   4        5.56        3.90      1.38 o 
  10  -8   4        0.94        1.93      1.29 o 
 -12  -7   4        3.53       -2.77      2.77 o 
 -11  -7   4        4.19        1.52      1.87 o 
 -10  -7   4       21.71       20.80      2.76 o 
  -9  -7   4       16.73       16.60      5.06 o 
  -8  -7   4        2.20       -0.82      1.40 o 
  -7  -7   4       11.67        9.96      1.80 o 
  -6  -7   4        5.95        8.60      1.27 o 
  -5  -7   4      116.80      135.41      2.75 o 
  -4  -7   4        0.27        0.18      0.56 o 
  -3  -7   4      349.56      359.27      5.42 o 
  -2  -7   4      392.09      424.53      5.75 o 
  -1  -7   4      338.22      307.91      5.86 o 
   0  -7   4      225.73      276.06      4.79 o 
   1  -7   4        0.23        0.17      0.57 o 
   2  -7   4        8.45        8.61      0.84 o 
   3  -7   4      265.76      252.80      7.18 o 
   4  -7   4       11.15       11.04      1.68 o 
   5  -7   4       84.29       87.63      2.75 o 
   6  -7   4      294.70      297.58      7.14 o 
   7  -7   4       12.52       14.11      1.63 o 
   8  -7   4        7.48        9.91      1.43 o 
   9  -7   4        1.45       -0.47      1.17 o 
  10  -7   4       18.75       21.40      1.80 o 
 -12  -6   4       23.09       22.95      3.43 o 
 -11  -6   4       16.88       18.84      4.47 o 
 -10  -6   4        5.35        3.17      1.58 o 
  -9  -6   4       59.18       57.91      3.19 o 
  -8  -6   4      306.38      301.38      7.19 o 
  -7  -6   4      926.56      894.25     15.17 o 
  -6  -6   4       88.97       87.44      2.03 o 
  -5  -6   4     1054.66     1047.25     13.95 o 
  -4  -6   4       88.10       82.56      1.60 o 
  -3  -6   4       20.04       11.16      0.66 o 
  -2  -6   4      542.81      550.86      6.33 o 
  -1  -6   4        1.84        4.94      0.69 o 
   0  -6   4        2.08        1.14      0.57 o 
   1  -6   4      414.47      428.00      6.78 o 
   2  -6   4      216.66      220.91      3.97 o 
   3  -6   4       57.82       64.36      1.63 o 
   4  -6   4      153.15      154.87      2.90 o 
   5  -6   4        1.24        0.53      0.59 o 
   6  -6   4       41.32       37.67      1.87 o 
   7  -6   4       11.61        8.16      1.28 o 
   8  -6   4       21.42       22.25      2.56 o 
   9  -6   4        0.54       -0.66      1.10 o 
  10  -6   4       24.91       22.62      1.79 o 
  11  -6   4       17.90       17.76      2.46 o 
 -12  -5   4       12.47       10.37      2.16 o 
 -11  -5   4        3.56        2.99      1.90 o 
 -10  -5   4       88.41       85.57      4.94 o 
  -9  -5   4       12.22       14.72      2.13 o 
  -8  -5   4      140.42      154.91      3.93 o 
  -7  -5   4        0.33        0.81      0.52 o 
  -6  -5   4      234.48      233.92      3.16 o 
  -5  -5   4       21.79       19.47      0.68 o 
  -4  -5   4      171.02      167.70      2.48 o 
  -3  -5   4      401.60      463.64      5.41 o 
  -2  -5   4     1112.72     1121.92     11.59 o 
  -1  -5   4      880.17      865.20      9.59 o 
   0  -5   4     1730.29     1862.85     21.23 o 
   1  -5   4      396.06      401.85      5.86 o 
   2  -5   4       12.01        4.55      0.57 o 
   3  -5   4        1.06        1.40      0.46 o 
   4  -5   4       42.60       47.23      1.18 o 
   5  -5   4      182.21      173.79      3.05 o 
   6  -5   4      117.97      108.86      2.70 o 
   7  -5   4       53.96       55.71      2.31 o 
   8  -5   4       21.46       27.24      1.74 o 
   9  -5   4      124.01      119.67      3.53 o 
  10  -5   4       33.52       35.33      2.02 o 
  11  -5   4       19.88       14.61      2.14 o 
 -13  -4   4       25.91       27.45      2.72 o 
 -12  -4   4       10.35       10.53      3.13 o 
 -11  -4   4       20.98       17.66      2.07 o 
 -10  -4   4        4.19        3.82      1.37 o 
  -9  -4   4       19.18       20.46      2.26 o 
  -8  -4   4       63.74       69.50      2.20 o 
  -7  -4   4       58.99       59.63      2.04 o 
  -6  -4   4      239.23      236.70      3.20 o 
  -5  -4   4      163.17      160.63      2.27 o 
  -4  -4   4      175.10      175.25      2.43 o 
  -3  -4   4       35.57       48.22      1.02 o 
  -2  -4   4       17.06        8.87      0.41 o 
  -1  -4   4     3821.53     3711.58     37.01 o 
   0  -4   4      257.94      316.15      3.60 o 
   1  -4   4      627.06      664.58      8.52 o 
   2  -4   4       15.54       12.59      0.61 o 
   3  -4   4      114.15      120.35      1.89 o 
   4  -4   4       51.87       56.43      1.19 o 
   5  -4   4      122.82      124.21      3.29 o 
   6  -4   4        9.50        6.34      0.83 o 
   7  -4   4      113.60      115.43      3.23 o 
   8  -4   4       27.26       32.19      1.80 o 
   9  -4   4        0.84       -0.44      1.19 o 
  10  -4   4       66.67       64.42      2.61 o 
  11  -4   4       10.78        7.82      1.86 o 
 -13  -3   4       10.70       11.73      2.77 o 
 -12  -3   4        2.10       -0.60      1.43 o 
 -11  -3   4        4.41        3.82      1.49 o 
 -10  -3   4       93.17       88.92      3.56 o 
  -9  -3   4       42.62       48.38      2.01 o 
  -8  -3   4        8.92       15.99      1.42 o 
  -7  -3   4        2.36        2.53      0.55 o 
  -6  -3   4       19.67       22.38      0.77 o 
  -5  -3   4        8.36        2.99      0.32 o 
  -4  -3   4      505.34      443.06      4.97 o 
  -3  -3   4      115.83      142.27      1.95 o 
  -2  -3   4       63.10       43.82      1.14 o 
  -1  -3   4      136.23      119.31      1.54 o 
   0  -3   4      141.52      132.28      1.71 o 
   1  -3   4        3.87       10.31      0.41 o 
   2  -3   4       23.29       12.78      0.52 o 
   3  -3   4      103.68      137.98      2.10 o 
   4  -3   4      733.43      725.24     10.18 o 
   5  -3   4       79.15       80.28      1.62 o 
   6  -3   4      215.15      219.76      3.78 o 
   7  -3   4       77.66       71.73      3.17 o 
   8  -3   4        0.43        1.36      1.01 o 
   9  -3   4      115.57      120.83      3.48 o 
  10  -3   4       19.49       19.40      1.64 o 
  11  -3   4       11.47       10.49      1.33 o 
 -13  -2   4        3.42        3.58      2.01 o 
 -12  -2   4       43.76       51.07      3.90 o 
 -11  -2   4        3.75        5.99      1.44 o 
 -10  -2   4      152.82      137.42      3.68 o 
  -9  -2   4      298.79      304.48      5.68 o 
  -8  -2   4       37.83       38.89      1.28 o 
  -7  -2   4        0.48        3.69      0.51 o 
  -6  -2   4       32.19       41.44      0.92 o 
  -5  -2   4      120.25      170.07      3.18 o 
  -4  -2   4       94.41      125.58      1.75 o 
  -3  -2   4     2188.22     2268.21     25.49 o 
  -2  -2   4     2082.18     2098.75     23.58 o 
  -1  -2   4     1746.63     1833.33     17.49 o 
   0  -2   4      117.30      125.15      1.59 o 
   1  -2   4      827.75      910.02      9.09 o 
   2  -2   4       27.89       39.41      0.78 o 
   3  -2   4        8.46        9.60      0.45 o 
   4  -2   4       33.95       39.18      0.96 o 
   5  -2   4      107.75       99.71      1.89 o 
   6  -2   4      215.32      206.06      3.97 o 
   7  -2   4      151.56      134.40      3.51 o 
   8  -2   4        0.59        0.71      0.98 o 
   9  -2   4        1.66       -0.14      1.00 o 
  10  -2   4        9.86       10.33      1.36 o 
  11  -2   4        0.04       -0.80      1.02 o 
 -13  -1   4        9.36       10.48      1.86 o 
 -12  -1   4        0.01       -1.21      1.21 o 
 -11  -1   4        1.13        0.76      1.11 o 
 -10  -1   4       19.88       19.80      2.32 o 
  -9  -1   4      300.24      284.67      4.30 o 
  -8  -1   4        3.88        4.05      0.55 o 
  -7  -1   4      217.91      224.57      4.24 o 
  -6  -1   4      490.71      545.52     10.60 o 
  -5  -1   4        8.66        3.06      0.31 o 
  -4  -1   4     1476.81     1762.19     25.31 o 
  -3  -1   4      871.32      984.53     15.84 o 
  -2  -1   4       60.98       39.60      1.01 o 
  -1  -1   4     2529.78     2710.63     26.79 o 
   0  -1   4     1448.65     1713.43     15.69 o 
   1  -1   4      286.15      283.54      2.67 o 
   2  -1   4     1131.04     1167.90     10.90 o 
   3  -1   4        0.13       -0.36      0.36 o 
   4  -1   4        1.90        8.02      0.49 o 
   5  -1   4      278.77      291.65      3.89 o 
   6  -1   4        4.11        5.10      0.70 o 
   7  -1   4      199.02      192.91      4.41 o 
   8  -1   4       21.04       15.70      1.38 o 
   9  -1   4       40.51       45.87      2.12 o 
  10  -1   4       11.52       15.44      1.51 o 
  11  -1   4        1.39       -1.07      1.07 o 
 -13   0   4        7.86        9.27      1.70 o 
 -12   0   4        7.30        8.09      1.44 o 
 -11   0   4       28.39       29.60      1.55 o 
 -10   0   4        9.35       11.16      1.01 o 
  -9   0   4      228.01      235.43      4.24 o 
  -8   0   4     2585.16     2522.82     32.61 o 
  -7   0   4      130.02      138.71      2.84 o 
  -6   0   4     1039.09     1039.07     16.94 o 
  -5   0   4     1677.05     1624.20     51.46 o 
  -4   0   4     1365.09     1619.18     51.23 o 
  -3   0   4      121.79      114.01      2.35 o 
  -2   0   4     4892.35     4657.10     48.56 o 
  -1   0   4     3653.52     3706.37     36.42 o 
   0   0   4    12466.62    12486.03    137.07 o 
   1   0   4     2750.87     2824.25     24.65 o 
   2   0   4      231.02      308.01      3.45 o 
   3   0   4      538.70      650.90      7.26 o 
   4   0   4       73.62       76.20      1.37 o 
   5   0   4      235.30      247.92      3.43 o 
   6   0   4      278.03      277.33      4.41 o 
   7   0   4       59.50       53.72      1.68 o 
   8   0   4        5.67        2.33      1.01 o 
   9   0   4       30.12       29.30      1.94 o 
  10   0   4        3.78        2.42      1.20 o 
  11   0   4        3.17        2.28      1.38 o 
 -13   1   4        0.57       -0.61      1.30 o 
 -12   1   4        2.77        2.90      1.29 o 
 -11   1   4        0.70        0.43      0.81 o 
 -10   1   4        0.12       -0.48      0.66 o 
  -9   1   4       19.21       14.43      1.04 o 
  -8   1   4      630.79      588.11      9.06 o 
  -7   1   4      846.66      887.01     16.32 o 
  -6   1   4      318.67      347.28      6.63 o 
  -5   1   4       68.20       79.36      1.77 o 
  -4   1   4        5.63        6.52      0.42 o 
  -3   1   4       54.79       62.43      1.18 o 
  -2   1   4      207.88      182.60      2.29 o 
  -1   1   4     4016.82     4046.23     36.31 o 
   0   1   4      108.29      107.71      1.41 o 
   1   1   4      285.66      315.81      3.33 o 
   2   1   4     7198.62     7388.47     80.88 o 
   3   1   4      795.24      841.15      9.84 o 
   4   1   4      940.98      999.39     10.89 o 
   5   1   4      413.31      443.23      7.35 o 
   6   1   4       79.60       88.72      2.03 o 
   7   1   4      143.90      149.94      3.21 o 
   8   1   4       12.21        7.93      1.21 o 
   9   1   4      144.47      144.89      3.91 o 
  10   1   4       44.77       46.12      2.27 o 
  11   1   4        5.34        3.12      1.31 o 
 -13   2   4        5.64        5.89      1.57 o 
 -12   2   4        9.27        7.36      1.44 o 
 -11   2   4        1.84        3.93      0.98 o 
 -10   2   4        7.30       10.00      1.22 o 
  -9   2   4      301.40      302.88      5.30 o 
  -8   2   4       48.13       48.01      1.43 o 
  -7   2   4      154.43      142.02      3.18 o 
  -6   2   4      359.61      381.72      7.32 o 
  -5   2   4       47.50       35.00      1.70 o 
  -4   2   4        7.37        8.77      0.41 o 
  -3   2   4     1217.58     1356.35     15.11 o 
  -2   2   4      401.49      391.85      4.93 o 
  -1   2   4      596.66      543.79      6.46 o 
   0   2   4     3529.48     3582.17     37.31 o 
   1   2   4      543.60      653.70      8.15 o 
   2   2   4        1.61        1.57      0.43 o 
   3   2   4      243.08      211.12      4.57 o 
   4   2   4       47.21       36.12      1.23 o 
   5   2   4      303.01      335.27      5.23 o 
   6   2   4       34.58       31.12      1.42 o 
   7   2   4      215.59      209.58      5.50 o 
   8   2   4       40.60       40.24      3.06 o 
   9   2   4        9.38        8.52      1.40 o 
  10   2   4        1.32       -1.17      1.17 o 
  11   2   4        0.49       -0.68      1.25 o 
 -13   3   4       12.40       12.32      2.34 o 
 -12   3   4        0.54       -0.83      1.21 o 
 -11   3   4        0.08       -0.95      1.05 o 
 -10   3   4        0.14        0.47      0.77 o 
  -9   3   4       13.14       14.02      1.05 o 
  -8   3   4      281.22      272.69      5.20 o 
  -7   3   4      144.43      149.47      2.94 o 
  -6   3   4        1.30        4.67      0.52 o 
  -5   3   4      436.34      434.12      5.83 o 
  -4   3   4        5.09        3.87      0.33 o 
  -3   3   4      948.05      959.55     11.64 o 
  -2   3   4       54.31       58.56      1.05 o 
  -1   3   4      166.73      210.54      2.75 o 
   0   3   4       30.17       18.31      0.86 o 
   1   3   4      293.63      328.68      4.43 o 
   2   3   4     1031.42     1063.42     15.51 o 
   3   3   4        0.47        1.40      0.65 o 
   4   3   4       28.01       23.26      0.91 o 
   5   3   4      198.54      183.26      4.20 o 
   6   3   4      208.15      200.71      4.08 o 
   7   3   4        0.10        0.61      1.04 o 
   8   3   4       32.41       31.66      2.27 o 
   9   3   4       13.66       15.23      1.63 o 
  10   3   4       14.90       14.73      1.70 o 
  11   3   4       13.89       14.82      1.73 o 
 -13   4   4       22.45       31.16      9.13 o 
 -12   4   4       50.56       56.06      6.58 o 
 -11   4   4        0.28       -0.05      1.61 o 
 -10   4   4        0.42        1.83      0.88 o 
  -9   4   4      393.40      401.66      8.10 o 
  -8   4   4      241.09      237.32      4.42 o 
  -7   4   4      332.66      344.58      5.17 o 
  -6   4   4       99.24      111.07      2.08 o 
  -5   4   4      966.71      971.45     12.65 o 
  -4   4   4      489.80      544.49      6.87 o 
  -3   4   4      167.90      174.73      2.40 o 
  -2   4   4     1605.49     1717.84     19.26 o 
  -1   4   4      250.28      365.76      4.55 o 
   0   4   4      428.25      506.71      9.95 o 
   1   4   4       17.78       21.63      0.96 o 
   2   4   4      103.44       90.07      1.91 o 
   3   4   4      263.51      242.39      4.95 o 
   4   4   4        6.41        5.29      0.66 o 
   5   4   4       16.29       15.92      1.54 o 
   6   4   4      293.28      288.46      6.09 o 
   7   4   4      150.07      141.79      3.89 o 
   8   4   4       31.44       32.85      2.28 o 
   9   4   4       47.35       41.26      2.30 o 
  10   4   4        0.15        0.64      1.33 o 
  11   4   4       18.21       15.59      2.00 o 
 -13   5   4        4.35        4.48      1.72 o 
 -12   5   4        1.84       -0.94      1.44 o 
 -11   5   4        0.16        0.05      1.28 o 
 -10   5   4       29.05       32.99      3.53 o 
  -9   5   4       78.37       71.77      2.46 o 
  -8   5   4        0.04       -0.56      0.61 o 
  -7   5   4       26.65       26.22      0.96 o 
  -6   5   4      323.92      343.89      4.92 o 
  -5   5   4      407.05      403.46      5.28 o 
  -4   5   4      310.32      326.22      4.16 o 
  -3   5   4        0.12       -0.08      0.37 o 
  -2   5   4      130.27      161.65      2.37 o 
  -1   5   4      257.35      298.22      4.16 o 
   0   5   4       81.29       77.49      1.71 o 
   1   5   4       28.46       40.34      1.38 o 
   2   5   4       96.99      106.50      2.23 o 
   3   5   4      349.59      356.09      7.44 o 
   4   5   4       81.53       80.55      1.92 o 
   5   5   4      271.38      259.81      5.63 o 
   6   5   4       44.89       45.04      2.52 o 
   7   5   4        0.10       -0.54      1.26 o 
   8   5   4       57.62       55.91      2.60 o 
   9   5   4       23.05       23.04      1.98 o 
  10   5   4       95.85      103.56      3.69 o 
 -12   6   4       37.22       40.45      2.80 o 
 -11   6   4        2.54        2.36      1.53 o 
 -10   6   4       13.51       11.77      1.71 o 
  -9   6   4        4.70        2.01      0.79 o 
  -8   6   4      122.21      119.78      2.86 o 
  -7   6   4      171.60      152.46      3.30 o 
  -6   6   4        4.86        5.99      0.75 o 
  -5   6   4     1045.67     1040.57     12.85 o 
  -4   6   4      792.88      746.40      8.36 o 
  -3   6   4       60.83       74.48      1.85 o 
  -2   6   4       60.85       49.34      1.29 o 
  -1   6   4        0.16        0.25      0.50 o 
   0   6   4      149.31      140.76      2.91 o 
   1   6   4       77.52       84.70      2.17 o 
   2   6   4      269.84      266.40      4.39 o 
   3   6   4      893.78      913.68     11.70 o 
   4   6   4       40.83       35.47      1.62 o 
   5   6   4        7.88        8.15      1.68 o 
   6   6   4      180.11      178.57      5.47 o 
   7   6   4        0.21        1.45      1.54 o 
   8   6   4       47.24       53.41      2.63 o 
   9   6   4       18.58       20.25      1.95 o 
  10   6   4       27.53       27.51      2.55 o 
 -12   7   4        3.20        2.87      1.80 o 
 -11   7   4        6.69        9.39      1.91 o 
 -10   7   4       48.69       54.23      5.37 o 
  -9   7   4        1.62        1.73      0.97 o 
  -8   7   4       75.51       70.31      3.28 o 
  -7   7   4       18.36       18.78      1.35 o 
  -6   7   4       54.27       49.46      1.80 o 
  -5   7   4       88.93       92.41      3.37 o 
  -4   7   4       36.59       34.47      1.19 o 
  -3   7   4      125.38      108.05      2.14 o 
  -2   7   4      101.65      108.06      2.79 o 
  -1   7   4      261.92      280.37      4.18 o 
   0   7   4       86.39       87.26      2.09 o 
   1   7   4      106.20      102.32      2.33 o 
   2   7   4      203.24      202.01      4.27 o 
   3   7   4      420.90      426.88      7.38 o 
   4   7   4       46.31       43.95      2.13 o 
   5   7   4        5.33        7.45      1.78 o 
   6   7   4       71.84       76.75      3.57 o 
   7   7   4        4.60        4.56      1.72 o 
   8   7   4        8.77        7.09      2.07 o 
   9   7   4       25.91       28.45      3.75 o 
 -12   8   4       41.79       51.32      3.45 o 
 -11   8   4        5.98        6.58      1.98 o 
 -10   8   4       76.70       74.76      7.41 o 
  -9   8   4      169.58      175.34      4.75 o 
  -8   8   4        0.07       -1.38      1.38 o 
  -7   8   4        1.45        3.50      1.05 o 
  -6   8   4      120.47      116.20      3.51 o 
  -5   8   4       42.24       43.64      2.54 o 
  -4   8   4      556.93      513.32     10.68 o 
  -3   8   4        0.11       -0.85      0.85 o 
  -2   8   4      327.27      333.86      6.66 o 
  -1   8   4      101.90      105.96      3.09 o 
   0   8   4       48.47       58.18      2.72 o 
   1   8   4       26.41       27.84      1.48 o 
   2   8   4       11.15        9.59      1.35 o 
   3   8   4      233.14      231.48      4.78 o 
   4   8   4      107.90      110.61      3.65 o 
   5   8   4        2.57        1.68      1.48 o 
   6   8   4       25.52       24.53      2.36 o 
   7   8   4        0.29       -0.91      2.14 o 
   8   8   4        1.02        2.61      2.33 o 
   9   8   4        9.17       10.95      2.26 o 
 -11   9   4        0.02        1.09      2.35 o 
 -10   9   4        2.96        2.80      2.09 o 
  -9   9   4        0.23        0.92      1.69 o 
  -8   9   4       36.87       32.24      3.43 o 
  -7   9   4        1.95        0.62      1.94 o 
  -6   9   4       17.73       14.21      1.48 o 
  -5   9   4       47.73       42.67      2.18 o 
  -4   9   4       91.18       96.71      4.20 o 
  -3   9   4       24.39       18.91      2.16 o 
  -2   9   4      189.92      194.86      4.67 o 
  -1   9   4       20.97       16.71      1.51 o 
   0   9   4      211.86      208.74      5.42 o 
   1   9   4      472.46      450.11      9.39 o 
   2   9   4      217.13      207.81      6.02 o 
   3   9   4        0.11       -1.04      1.28 o 
   4   9   4       82.55       85.46      3.26 o 
   5   9   4       16.89       18.19      2.97 o 
   6   9   4       53.27       65.80      4.58 o 
   7   9   4       35.38       43.85      4.21 o 
   8   9   4       34.55       36.28      4.09 o 
 -10  10   4       14.84       16.52      2.60 o 
  -9  10   4      151.36      156.35      6.21 o 
  -8  10   4       20.56       22.73      5.10 o 
  -7  10   4        2.61        1.61      1.73 o 
  -6  10   4       43.53       48.35      2.46 o 
  -5  10   4      279.79      254.84      6.44 o 
  -4  10   4       12.43       14.36      2.76 o 
  -3  10   4        0.06        1.36      1.50 o 
  -2  10   4      195.12      199.30      4.94 o 
  -1  10   4      266.29      272.09      6.18 o 
   0  10   4      128.31      121.15      4.88 o 
   1  10   4      248.65      231.28      6.63 o 
   2  10   4      172.28      157.89      5.28 o 
   3  10   4       23.33       24.62      2.36 o 
   4  10   4        1.54        1.88      2.16 o 
   5  10   4        0.33        0.69      2.27 o 
   6  10   4       42.38       40.05      4.13 o 
   7  10   4       26.85       29.27      3.93 o 
 -10  11   4        2.02        1.95      2.14 o 
  -9  11   4       18.89       19.67      3.02 o 
  -8  11   4        3.11        2.37      2.14 o 
  -7  11   4        0.31       -1.18      1.70 o 
  -6  11   4        9.08        5.69      2.04 o 
  -5  11   4       21.53       21.85      2.04 o 
  -4  11   4        2.13        1.70      1.65 o 
  -3  11   4        3.32        0.39      1.58 o 
  -2  11   4       24.28       24.17      2.59 o 
  -1  11   4      114.29      100.96      6.51 o 
   0  11   4       36.90       33.03      2.57 o 
   1  11   4       37.25       34.30      3.22 o 
   2  11   4       39.88       42.86      3.01 o 
   3  11   4        4.91        2.80      2.39 o 
   4  11   4        0.14        0.63      3.32 o 
   5  11   4       20.25       17.81      3.26 o 
   6  11   4        9.92       14.24      3.29 o 
  -9  12   4       24.30       27.49      3.34 o 
  -8  12   4        0.10       -0.28      2.46 o 
  -7  12   4        2.53        2.17      2.15 o 
  -6  12   4       14.40       15.60      2.55 o 
  -5  12   4        7.44        5.13      2.11 o 
  -4  12   4       29.93       31.52      3.98 o 
  -3  12   4        8.40        8.92      2.96 o 
  -2  12   4        6.10        0.98      2.62 o 
  -1  12   4       30.80       34.28      4.48 o 
   0  12   4       80.63       87.92      5.88 o 
   1  12   4        0.37       -0.84      1.76 o 
   2  12   4        4.63        2.10      2.14 o 
   3  12   4      132.36      147.47      7.26 o 
   4  12   4       13.55       11.79      3.15 o 
   5  12   4       34.85       50.17      4.67 o 
  -7  13   4        7.25       12.38      2.72 o 
  -6  13   4        3.37        1.40      3.00 o 
  -5  13   4        7.28        3.43      3.24 o 
  -4  13   4        3.65        1.65      2.80 o 
  -3  13   4       15.20       24.49      4.17 o 
  -2  13   4       13.57        9.01      3.31 o 
  -1  13   4        1.69       -2.17      2.72 o 
   0  13   4        9.30        8.02      3.49 o 
   1  13   4        1.06       -1.93      2.23 o 
   2  13   4       15.39       18.33      5.12 o 
   3  13   4       20.42       18.20      5.25 o 
   4  13   4       17.90       22.07      3.88 o 
  -6  14   4       24.32       31.68      5.29 o 
  -5  14   4        3.05        0.66      3.23 o 
  -4  14   4        6.66        6.57      3.53 o 
  -3  14   4        5.03        7.99      3.57 o 
  -2  14   4       27.03       27.13      4.88 o 
  -1  14   4       24.22       29.35      5.04 o 
   0  14   4        6.21       11.83      4.04 o 
  -3 -15   5       34.64       50.83      6.70 o 
  -2 -15   5       19.98       25.65      3.62 o 
  -1 -15   5        0.44       -2.69      2.69 o 
   0 -15   5       37.87       33.84      5.06 o 
   1 -15   5       52.20       67.20      6.79 o 
   2 -15   5        5.17        1.63      3.33 o 
   3 -15   5        3.12        1.96      3.85 o 
  -5 -14   5       11.13       11.44      4.28 o 
  -4 -14   5       27.97       17.98      4.87 o 
  -3 -14   5       10.49       15.92      3.04 o 
  -2 -14   5        1.14       -1.77      2.71 o 
  -1 -14   5        2.97        2.06      2.37 o 
   0 -14   5       16.62       17.94      3.04 o 
   1 -14   5       26.24       32.38      4.97 o 
   2 -14   5       11.65        9.37      2.56 o 
   3 -14   5        0.69        3.86      2.30 o 
   4 -14   5        6.45        4.87      2.46 o 
   5 -14   5        1.11        0.85      2.38 o 
  -7 -13   5       43.02       48.48      6.65 o 
  -6 -13   5        0.03       -1.83      3.49 o 
  -5 -13   5        5.06        6.01      3.62 o 
  -4 -13   5        2.40        3.63      3.50 o 
  -3 -13   5       10.61       12.92      3.86 o 
  -2 -13   5       50.91       50.13      3.92 o 
  -1 -13   5       19.89       24.73      3.40 o 
   0 -13   5       74.55       85.29      3.98 o 
   1 -13   5       27.44       29.63      2.61 o 
   2 -13   5        0.28       -1.82      1.86 o 
   3 -13   5        5.24        6.99      2.41 o 
   4 -13   5        9.76       14.79      2.76 o 
   5 -13   5        0.97       -1.32      2.13 o 
   6 -13   5       28.28       26.63      3.27 o 
  -8 -12   5        1.27       -2.07      4.33 o 
  -7 -12   5       32.42       29.51      3.27 o 
  -6 -12   5        2.05       -1.05      1.84 o 
  -5 -12   5        8.41        8.90      2.22 o 
  -4 -12   5       10.86       16.41      2.57 o 
  -3 -12   5       52.30       48.12      3.61 o 
  -2 -12   5        4.98        3.18      1.90 o 
  -1 -12   5        0.04        0.53      1.93 o 
   0 -12   5        1.39        1.30      1.41 o 
   1 -12   5       46.21       48.62      2.89 o 
   2 -12   5        2.12        3.55      1.57 o 
   3 -12   5       16.00       14.46      2.54 o 
   4 -12   5        3.26        2.41      1.97 o 
   5 -12   5       16.40       11.72      2.45 o 
   6 -12   5        6.06        2.64      2.53 o 
   7 -12   5        6.26       11.35      2.62 o 
  -9 -11   5       19.88       25.77      3.13 o 
  -8 -11   5        0.03       -0.99      1.87 o 
  -7 -11   5      145.62      154.32      6.47 o 
  -6 -11   5      141.60      142.87      9.96 o 
  -5 -11   5        9.70        7.70      1.98 o 
  -4 -11   5      109.68      105.18      3.97 o 
  -3 -11   5       83.62       84.24      4.21 o 
  -2 -11   5        0.16       -0.95      0.95 o 
  -1 -11   5        1.74       -0.63      1.12 o 
   0 -11   5        4.09        5.47      1.43 o 
   1 -11   5      171.72      162.36      5.77 o 
   2 -11   5       28.60       25.50      2.17 o 
   3 -11   5        4.73        4.49      2.25 o 
   4 -11   5       43.49       49.25      4.85 o 
   5 -11   5       35.74       31.55      3.97 o 
   6 -11   5        3.95        4.56      4.21 o 
   7 -11   5        6.65        6.76      2.26 o 
   8 -11   5       14.25       17.52      2.36 o 
 -10 -10   5        7.18        8.78      2.40 o 
  -9 -10   5       37.53       41.78      3.45 o 
  -8 -10   5       10.72        7.67      2.14 o 
  -7 -10   5       21.22       25.32      2.91 o 
  -6 -10   5       86.00       78.16      4.16 o 
  -5 -10   5      139.19      127.35      5.27 o 
  -4 -10   5       28.90       25.59      2.86 o 
  -3 -10   5      191.96      184.62      4.50 o 
  -2 -10   5        0.30       -0.91      0.91 o 
  -1 -10   5       22.66       19.15      1.49 o 
   0 -10   5       68.65       68.17      2.51 o 
   1 -10   5       13.45       17.80      1.81 o 
   2 -10   5       23.65       21.08      1.98 o 
   3 -10   5      141.20      133.83      3.88 o 
   4 -10   5       32.32       27.09      2.29 o 
   5 -10   5       10.82       10.27      1.80 o 
   6 -10   5        5.67        4.72      1.59 o 
   7 -10   5        1.09       -1.19      1.64 o 
   8 -10   5       18.25       16.04      2.18 o 
   9 -10   5        0.04       -0.78      1.58 o 
 -11  -9   5       13.43       21.09      4.34 o 
 -10  -9   5        2.15        5.01      2.42 o 
  -9  -9   5        0.16       -1.55      1.55 o 
  -8  -9   5        0.09       -0.42      1.73 o 
  -7  -9   5        0.34       -1.37      1.37 o 
  -6  -9   5      347.46      342.66      9.93 o 
  -5  -9   5       15.62       15.46      1.85 o 
  -4  -9   5        1.72        4.69      1.33 o 
  -3  -9   5      171.67      173.43      4.17 o 
  -2  -9   5       42.54       37.06      1.79 o 
  -1  -9   5      157.86      151.61      4.38 o 
   0  -9   5        1.17        2.00      0.83 o 
   1  -9   5       53.60       50.35      1.88 o 
   2  -9   5      374.58      361.85      7.24 o 
   3  -9   5      254.02      221.03      5.09 o 
   4  -9   5      322.60      320.79      6.76 o 
   5  -9   5      209.99      224.11      6.17 o 
   6  -9   5       16.75       18.12      2.01 o 
   7  -9   5       31.25       32.62      4.44 o 
   8  -9   5        0.86        2.81      1.41 o 
   9  -9   5       29.14       32.00      2.59 o 
 -11  -8   5       15.22       18.05      2.55 o 
 -10  -8   5       44.45       44.66      5.50 o 
  -9  -8   5        6.15        2.16      1.70 o 
  -8  -8   5        0.03        0.70      1.47 o 
  -7  -8   5      199.77      189.11      6.41 o 
  -6  -8   5      324.39      308.82      8.88 o 
  -5  -8   5      109.59      107.76      3.59 o 
  -4  -8   5       75.94       84.73      2.65 o 
  -3  -8   5      139.61      133.64      3.37 o 
  -2  -8   5       34.14       30.81      1.36 o 
  -1  -8   5        3.31        2.39      1.06 o 
   0  -8   5      327.05      327.80      5.69 o 
   1  -8   5        5.30        6.27      0.90 o 
   2  -8   5      231.84      230.22      4.79 o 
   3  -8   5        9.69        9.68      1.28 o 
   4  -8   5       78.12       79.30      2.78 o 
   5  -8   5       23.86       24.44      2.03 o 
   6  -8   5        3.19        1.03      1.33 o 
   7  -8   5        4.78        5.03      1.39 o 
   8  -8   5        2.95        3.14      1.57 o 
   9  -8   5       21.84       22.18      2.55 o 
  10  -8   5        1.55        2.82      1.36 o 
 -12  -7   5        2.54        4.28      2.04 o 
 -11  -7   5       15.52       19.47      3.33 o 
 -10  -7   5       30.30       36.58      2.80 o 
  -9  -7   5       37.14       36.12      3.77 o 
  -8  -7   5        0.67        0.25      1.27 o 
  -7  -7   5      236.32      258.84      8.11 o 
  -6  -7   5      145.36      145.19      3.70 o 
  -5  -7   5       86.74       86.19      2.68 o 
  -4  -7   5      319.32      327.93      4.46 o 
  -3  -7   5      349.52      382.54      5.40 o 
  -2  -7   5      374.09      371.26      5.01 o 
  -1  -7   5       42.45       37.31      1.60 o 
   0  -7   5      490.96      492.98      7.83 o 
   1  -7   5       75.39       68.47      1.94 o 
   2  -7   5       26.76       21.36      1.15 o 
   3  -7   5       13.65       12.97      1.23 o 
   4  -7   5      262.04      246.96      5.97 o 
   5  -7   5      187.63      185.40      4.41 o 
   6  -7   5       57.60       55.31      2.80 o 
   7  -7   5       12.76       10.96      1.51 o 
   8  -7   5       66.24       70.09      2.86 o 
   9  -7   5        5.16        6.58      1.83 o 
  10  -7   5        0.18        0.81      1.31 o 
 -12  -6   5        1.00       -0.03      2.11 o 
 -11  -6   5        0.01       -1.52      1.52 o 
 -10  -6   5       61.84       59.66      3.36 o 
  -9  -6   5        0.41       -1.11      1.11 o 
  -8  -6   5       91.54       89.47      3.28 o 
  -7  -6   5     1262.75     1190.15     17.58 o 
  -6  -6   5      574.21      547.27      7.84 o 
  -5  -6   5       56.98       60.67      1.40 o 
  -4  -6   5        3.87        2.41      0.49 o 
  -3  -6   5      688.67      752.03      8.95 o 
  -2  -6   5        3.86        6.50      0.54 o 
  -1  -6   5      187.01      187.69      2.98 o 
   0  -6   5      641.75      681.23     10.26 o 
   1  -6   5      436.19      375.67      6.12 o 
   2  -6   5      426.31      411.84      6.67 o 
   3  -6   5       30.18       23.07      1.33 o 
   4  -6   5       36.50       37.59      1.42 o 
   5  -6   5       11.75        6.82      0.80 o 
   6  -6   5       20.96       17.94      1.54 o 
   7  -6   5        1.26       -1.05      1.05 o 
   8  -6   5        0.71        0.52      1.18 o 
   9  -6   5       53.19       46.13      2.36 o 
  10  -6   5        6.25        4.10      1.50 o 
 -12  -5   5        4.66        2.60      1.76 o 
 -11  -5   5       22.03       20.87      2.22 o 
 -10  -5   5       49.09       48.05      2.90 o 
  -9  -5   5        2.01        0.79      1.11 o 
  -8  -5   5       16.00       12.25      1.01 o 
  -7  -5   5       32.16       24.99      1.83 o 
  -6  -5   5      611.07      627.96      7.45 o 
  -5  -5   5       85.06       95.48      1.63 o 
  -4  -5   5        3.30        4.38      0.46 o 
  -3  -5   5     3029.46     3031.74     33.73 o 
  -2  -5   5        9.37       25.41      0.94 o 
  -1  -5   5      107.90      109.80      1.65 o 
   0  -5   5       18.73        6.84      0.65 o 
   1  -5   5      529.56      504.59      6.77 o 
   2  -5   5        0.23        2.45      0.55 o 
   3  -5   5       18.66       19.56      1.41 o 
   4  -5   5      234.94      225.08      4.01 o 
   5  -5   5      453.41      451.88      6.77 o 
   6  -5   5      101.51       87.27      2.84 o 
   7  -5   5       45.41       48.84      2.25 o 
   8  -5   5      162.51      160.23      4.27 o 
   9  -5   5       22.89       24.07      1.85 o 
  10  -5   5        0.01       -1.20      1.20 o 
  11  -5   5        4.41        3.90      1.37 o 
 -13  -4   5       26.00       22.81      2.47 o 
 -12  -4   5       11.68       12.99      1.96 o 
 -11  -4   5       11.66       10.29      1.70 o 
 -10  -4   5       69.53       65.42      3.08 o 
  -9  -4   5        0.01        0.22      0.78 o 
  -8  -4   5      514.07      502.16      8.90 o 
  -7  -4   5       11.12       11.72      0.74 o 
  -6  -4   5      212.51      192.61      3.10 o 
  -5  -4   5      228.94      236.83      3.32 o 
  -4  -4   5      409.07      451.99      5.51 o 
  -3  -4   5      161.75      181.68      2.54 o 
  -2  -4   5       43.48       55.48      0.98 o 
  -1  -4   5       15.91       18.22      0.58 o 
   0  -4   5      586.67      630.03      6.74 o 
   1  -4   5      339.37      305.96      4.32 o 
   2  -4   5      352.10      355.15      4.94 o 
   3  -4   5      109.97      110.56      2.00 o 
   4  -4   5        0.42        1.28      0.44 o 
   5  -4   5      399.92      390.23      6.06 o 
   6  -4   5       12.23       14.36      1.20 o 
   7  -4   5       43.28       42.53      2.09 o 
   8  -4   5       92.77       85.74      3.28 o 
   9  -4   5       43.07       40.52      2.18 o 
  10  -4   5        5.63        5.41      1.37 o 
  11  -4   5       23.83       20.09      1.75 o 
 -13  -3   5       18.13       17.85      2.15 o 
 -12  -3   5        6.86        4.37      1.52 o 
 -11  -3   5       24.73       25.85      2.04 o 
 -10  -3   5       99.69       99.31      3.16 o 
  -9  -3   5       41.17       44.98      1.68 o 
  -8  -3   5      434.95      431.10      8.97 o 
  -7  -3   5       22.66       38.01      1.07 o 
  -6  -3   5        9.05       10.47      0.80 o 
  -5  -3   5        6.78       11.28      0.54 o 
  -4  -3   5      171.82      209.75      2.73 o 
  -3  -3   5      235.96      202.50      2.65 o 
  -2  -3   5       27.54       31.55      0.67 o 
  -1  -3   5       47.96       44.51      0.84 o 
   0  -3   5        3.70        7.28      0.47 o 
   1  -3   5      127.22      158.95      2.16 o 
   2  -3   5        0.29        1.20      0.33 o 
   3  -3   5        2.34        1.51      0.59 o 
   4  -3   5       86.08       81.20      1.45 o 
   5  -3   5      140.29      142.61      2.57 o 
   6  -3   5      311.71      292.16      5.33 o 
   7  -3   5       46.37       51.31      2.23 o 
   8  -3   5       96.98       96.81      3.57 o 
   9  -3   5       28.52       31.29      1.94 o 
  10  -3   5        6.71        6.25      1.40 o 
  11  -3   5        2.70       -1.01      1.37 o 
 -13  -2   5       26.32       30.20      2.39 o 
 -12  -2   5       11.79       12.92      1.68 o 
 -11  -2   5        0.52       -1.08      1.08 o 
 -10  -2   5      296.31      274.46      5.86 o 
  -9  -2   5       46.34       47.99      1.31 o 
  -8  -2   5       20.27       20.34      1.12 o 
  -7  -2   5      989.41     1022.66     14.81 o 
  -6  -2   5      331.49      360.54      6.59 o 
  -5  -2   5      100.59       84.11      1.84 o 
  -4  -2   5      150.17      164.95      2.40 o 
  -3  -2   5       75.63       94.39      1.39 o 
  -2  -2   5      604.24      602.84      7.58 o 
  -1  -2   5      210.99      259.09      2.79 o 
   0  -2   5     1215.10     1209.04     12.35 o 
   1  -2   5        1.70        0.99      0.36 o 
   2  -2   5        0.29       -0.55      0.55 o 
   3  -2   5       12.46       20.05      0.89 o 
   4  -2   5      329.73      327.98      4.32 o 
   5  -2   5       58.22       65.15      1.55 o 
   6  -2   5       62.28       59.96      2.00 o 
   7  -2   5        0.18       -0.07      1.12 o 
   8  -2   5       41.86       40.49      2.04 o 
   9  -2   5       11.45        8.72      1.41 o 
  10  -2   5        0.05       -1.14      1.14 o 
  11  -2   5        4.26        1.83      1.30 o 
 -13  -1   5        0.00       -0.16      1.26 o 
 -12  -1   5        0.07       -1.07      1.09 o 
 -11  -1   5        2.75        1.59      0.85 o 
 -10  -1   5       52.86       50.78      1.70 o 
  -9  -1   5      261.89      256.91      4.40 o 
  -8  -1   5      221.89      227.17      4.37 o 
  -7  -1   5      525.76      546.67      9.30 o 
  -6  -1   5        2.67        9.30      0.59 o 
  -5  -1   5       79.34       88.57      1.62 o 
  -4  -1   5      482.16      564.08      8.31 o 
  -3  -1   5       73.14       44.86      0.73 o 
  -2  -1   5     1670.36     1606.51     19.23 o 
  -1  -1   5     3200.70     3376.94     35.20 o 
   0  -1   5     2015.13     1956.02     19.62 o 
   1  -1   5     1593.87     1662.35     15.98 o 
   2  -1   5     3042.37     3161.94     31.55 o 
   3  -1   5     1797.72     1810.08     20.54 o 
   4  -1   5      166.99      172.31      2.56 o 
   5  -1   5        4.14        2.08      0.54 o 
   6  -1   5       72.57       71.05      2.15 o 
   7  -1   5       10.93        9.99      1.26 o 
   8  -1   5      113.67      109.68      3.32 o 
   9  -1   5       56.26       65.08      4.96 o 
  10  -1   5        1.00       -1.13      1.13 o 
  11  -1   5       18.94       22.02      1.79 o 
 -13   0   5       18.26       20.45      1.89 o 
 -12   0   5        0.57        0.75      1.10 o 
 -11   0   5        0.82        1.33      0.79 o 
 -10   0   5      115.26      113.94      2.59 o 
  -9   0   5      373.99      351.37      6.23 o 
  -8   0   5      155.93      167.51      2.94 o 
  -7   0   5      758.34      773.39     12.84 o 
  -6   0   5      187.32      172.29      5.30 o 
  -5   0   5      759.80      910.35     29.64 o 
  -4   0   5       23.07       26.34      0.69 o 
  -3   0   5     2673.12     2733.97     40.34 o 
  -2   0   5     2270.38     2267.45     26.83 o 
  -1   0   5      783.00      825.05      8.82 o 
   0   0   5     2670.28     3047.05     30.46 o 
   1   0   5      346.29      276.50      3.18 o 
   2   0   5     2345.65     2491.25     26.35 o 
   3   0   5     1099.76     1061.28     12.32 o 
   4   0   5      131.18      105.20      1.85 o 
   5   0   5      195.17      199.50      2.95 o 
   6   0   5       14.81        8.11      0.78 o 
   7   0   5       44.42       43.18      2.01 o 
   8   0   5        7.28        7.36      1.44 o 
   9   0   5        6.34        7.02      1.39 o 
  10   0   5        0.59       -0.23      1.24 o 
  11   0   5        0.15        0.51      1.28 o 
 -13   1   5        1.11       -1.17      1.17 o 
 -12   1   5        0.04        1.12      1.13 o 
 -11   1   5        1.69       -0.69      0.72 o 
 -10   1   5      155.18      138.55      2.97 o 
  -9   1   5       31.14       27.12      1.12 o 
  -8   1   5        1.01       -0.90      0.90 o 
  -7   1   5       12.60       10.36      0.65 o 
  -6   1   5        3.02        0.55      0.42 o 
  -5   1   5       81.61      105.92      2.03 o 
  -4   1   5      203.52      213.88      3.35 o 
  -3   1   5     1591.72     1569.83     18.75 o 
  -2   1   5      624.75      636.20      6.88 o 
  -1   1   5     1577.08     1674.54     16.73 o 
   0   1   5        1.86        0.09      0.21 o 
   1   1   5     2636.45     2824.30     33.45 o 
   2   1   5     1157.02     1084.10     14.36 o 
   3   1   5      134.10      142.70      3.12 o 
   4   1   5     1146.87     1145.02     13.23 o 
   5   1   5      141.09      139.09      2.34 o 
   6   1   5      123.02      126.89      2.65 o 
   7   1   5       14.01       16.72      1.72 o 
   8   1   5        0.03        0.33      1.04 o 
   9   1   5       97.68      100.91      3.36 o 
  10   1   5        3.62        2.14      1.65 o 
  11   1   5        7.54        6.62      1.64 o 
 -13   2   5        0.83        0.84      1.26 o 
 -12   2   5        0.00        0.49      1.14 o 
 -11   2   5       31.07       36.82      1.67 o 
 -10   2   5      214.26      212.58      4.37 o 
  -9   2   5      720.46      704.51     12.43 o 
  -8   2   5      492.66      506.99      9.67 o 
  -7   2   5      358.72      357.14      6.94 o 
  -6   2   5        2.97        0.90      0.42 o 
  -5   2   5      227.41      272.30      4.24 o 
  -4   2   5     2195.84     2185.11     41.25 o 
  -3   2   5      366.41      321.04      3.84 o 
  -2   2   5      491.79      466.68      5.20 o 
  -1   2   5      121.69      131.32      1.67 o 
   0   2   5      174.87      198.56      2.71 o 
   1   2   5      152.60      213.14      3.09 o 
   2   2   5      187.47      197.58      3.24 o 
   3   2   5        2.33        0.19      0.42 o 
   4   2   5       16.34       18.92      0.75 o 
   5   2   5      592.99      557.06      8.13 o 
   6   2   5      163.10      148.30      3.00 o 
   7   2   5       38.77       31.46      1.85 o 
   8   2   5        6.11        6.59      1.29 o 
   9   2   5       11.81       10.14      1.53 o 
  10   2   5        3.29        4.78      1.43 o 
  11   2   5        5.79        3.45      1.46 o 
 -13   3   5       15.77       16.15      1.83 o 
 -12   3   5        6.73        7.04      1.80 o 
 -11   3   5        8.00        7.64      0.99 o 
 -10   3   5       41.47       38.42      1.63 o 
  -9   3   5        5.52        2.30      0.63 o 
  -8   3   5       76.19       62.45      1.94 o 
  -7   3   5      277.41      274.14      4.63 o 
  -6   3   5      114.64      115.98      2.00 o 
  -5   3   5      576.49      661.76      8.12 o 
  -4   3   5      408.28      453.84      5.69 o 
  -3   3   5      420.86      372.10      4.80 o 
  -2   3   5        4.92        7.96      0.44 o 
  -1   3   5        1.60        3.28      0.41 o 
   0   3   5      411.26      421.00      5.19 o 
   1   3   5        7.02        2.94      0.53 o 
   2   3   5        0.47        1.74      0.55 o 
   3   3   5      348.16      374.74      7.74 o 
   4   3   5      298.99      302.26      5.32 o 
   5   3   5      535.48      522.18      9.63 o 
   6   3   5        8.44        8.76      0.98 o 
   7   3   5       17.10       18.44      2.07 o 
   8   3   5        6.58        4.48      1.80 o 
   9   3   5       15.12       17.69      1.77 o 
  10   3   5        0.76        0.12      1.39 o 
 -13   4   5       30.07       32.30      2.37 o 
 -12   4   5        2.72        1.72      1.31 o 
 -11   4   5       23.49       25.45      1.87 o 
 -10   4   5       87.19       96.41      2.76 o 
  -9   4   5        8.59        8.10      0.95 o 
  -8   4   5      805.33      785.71     14.57 o 
  -7   4   5      409.84      409.00      5.65 o 
  -6   4   5      493.30      475.24      6.49 o 
  -5   4   5      100.44       89.68      1.53 o 
  -4   4   5     2602.44     2800.61     33.31 o 
  -3   4   5      128.17      103.60      1.65 o 
  -2   4   5      501.51      465.46      5.68 o 
  -1   4   5      321.30      393.42      4.91 o 
   0   4   5       36.07       27.11      1.10 o 
   1   4   5       38.70       37.01      1.18 o 
   2   4   5      394.25      393.21      6.45 o 
   3   4   5       47.53       40.05      1.74 o 
   4   4   5      642.81      666.37     10.46 o 
   5   4   5      314.11      288.05      6.11 o 
   6   4   5      156.71      147.98      4.74 o 
   7   4   5       12.42       11.68      1.48 o 
   8   4   5        5.04        2.03      1.41 o 
   9   4   5        3.52        4.32      1.46 o 
  10   4   5        0.01       -1.35      1.35 o 
 -13   5   5        0.00       -0.99      1.67 o 
 -12   5   5        0.81        0.43      1.43 o 
 -11   5   5       12.96       11.37      2.69 o 
 -10   5   5       25.03       21.55      1.77 o 
  -9   5   5       15.19       15.88      1.21 o 
  -8   5   5       15.14       15.29      0.98 o 
  -7   5   5        3.50        4.66      0.56 o 
  -6   5   5       98.94       96.47      2.70 o 
  -5   5   5       35.95       28.31      0.93 o 
  -4   5   5      212.91      223.13      3.06 o 
  -3   5   5      160.91      143.98      2.22 o 
  -2   5   5       16.91       28.62      0.95 o 
  -1   5   5      414.90      440.31      6.33 o 
   0   5   5        7.39        5.39      0.67 o 
   1   5   5        2.44        3.60      0.67 o 
   2   5   5      252.78      229.40      3.91 o 
   3   5   5       11.54       10.68      1.06 o 
   4   5   5      444.33      444.10      7.59 o 
   5   5   5      292.69      301.24      6.43 o 
   6   5   5       58.81       55.93      2.92 o 
   7   5   5        3.49        4.01      1.54 o 
   8   5   5       18.77       20.33      1.90 o 
   9   5   5       10.00        9.22      1.72 o 
  10   5   5       22.74       21.58      2.46 o 
 -12   6   5        1.69        2.04      1.59 o 
 -11   6   5       72.72       85.09      3.75 o 
 -10   6   5       29.49       28.68      2.11 o 
  -9   6   5        5.00        3.77      1.30 o 
  -8   6   5       28.39       26.34      1.28 o 
  -7   6   5       13.19       12.64      1.27 o 
  -6   6   5      115.06      112.85      3.00 o 
  -5   6   5       68.15       51.71      1.21 o 
  -4   6   5       64.99       50.09      1.43 o 
  -3   6   5      278.66      266.56      3.70 o 
  -2   6   5      117.07       98.99      2.13 o 
  -1   6   5       14.74       10.47      0.75 o 
   0   6   5      368.61      401.82      7.50 o 
   1   6   5       24.37       25.27      1.74 o 
   2   6   5      203.33      206.80      3.73 o 
   3   6   5      290.61      294.36      5.46 o 
   4   6   5       60.96       60.89      2.51 o 
   5   6   5      531.63      516.63     12.07 o 
   6   6   5        1.05        0.17      1.38 o 
   7   6   5       11.31        6.90      1.87 o 
   8   6   5       15.53       16.70      1.94 o 
   9   6   5        0.27        0.97      1.71 o 
 -12   7   5        2.66        2.64      2.09 o 
 -11   7   5        1.32        2.51      1.59 o 
 -10   7   5       56.39       54.35      3.10 o 
  -9   7   5       54.97       52.88      2.95 o 
  -8   7   5        0.39       -1.13      1.13 o 
  -7   7   5        9.40        7.33      1.10 o 
  -6   7   5        6.42        4.88      1.01 o 
  -5   7   5       46.27       44.96      1.86 o 
  -4   7   5       45.03       41.13      1.25 o 
  -3   7   5      108.97      112.93      2.40 o 
  -2   7   5      277.18      260.18      4.31 o 
  -1   7   5       10.31       14.55      1.00 o 
   0   7   5       18.98       11.63      1.24 o 
   1   7   5      120.06      122.09      2.64 o 
   2   7   5       84.30       85.10      2.23 o 
   3   7   5      151.42      152.25      3.59 o 
   4   7   5       45.79       51.98      3.44 o 
   5   7   5       55.78       55.30      3.08 o 
   6   7   5       15.62       21.02      2.64 o 
   7   7   5       25.04       25.70      3.21 o 
   8   7   5       46.53       57.98      4.42 o 
   9   7   5       10.12        7.98      2.17 o 
 -12   8   5        5.48        4.26      4.45 o 
 -11   8   5       20.45       25.54      2.67 o 
 -10   8   5      115.79      143.51      5.47 o 
  -9   8   5       37.35       34.83      2.65 o 
  -8   8   5       35.26       37.59      2.55 o 
  -7   8   5       36.45       38.31      1.99 o 
  -6   8   5      329.67      299.63      6.88 o 
  -5   8   5       84.54       84.73      2.95 o 
  -4   8   5       37.37       34.31      1.75 o 
  -3   8   5      120.75      119.51      2.92 o 
  -2   8   5      259.77      236.45      4.58 o 
  -1   8   5       32.71       30.70      1.51 o 
   0   8   5      255.68      236.77      4.69 o 
   1   8   5      350.28      347.79      6.33 o 
   2   8   5       18.72       16.36      1.88 o 
   3   8   5        3.51        3.03      1.84 o 
   4   8   5        4.97        6.29      1.73 o 
   5   8   5        5.20        6.47      3.83 o 
   6   8   5        3.48        5.23      2.43 o 
   7   8   5        1.61       -2.11      2.18 o 
   8   8   5        4.33        4.82      2.73 o 
 -11   9   5        9.75        4.99      2.07 o 
 -10   9   5        4.04        3.32      1.80 o 
  -9   9   5        2.41        1.43      1.79 o 
  -8   9   5        9.32        5.28      3.39 o 
  -7   9   5       24.60       20.41      1.86 o 
  -6   9   5        2.37        4.34      1.18 o 
  -5   9   5       67.40       62.04      2.68 o 
  -4   9   5        0.21        1.81      1.24 o 
  -3   9   5      116.51      110.16      3.79 o 
  -2   9   5      244.56      241.06      5.44 o 
  -1   9   5      105.50       92.86      3.16 o 
   0   9   5      329.98      329.21      7.14 o 
   1   9   5       82.39       85.82      3.68 o 
   2   9   5      247.66      240.17      6.78 o 
   3   9   5       76.99       82.91      3.22 o 
   4   9   5        6.90        6.86      2.41 o 
   5   9   5       75.52       80.54      5.04 o 
   6   9   5        0.08        3.26      2.52 o 
   7   9   5       10.72       18.17      3.38 o 
   8   9   5       56.85       53.89      4.77 o 
 -10  10   5       31.98       37.38      3.22 o 
  -9  10   5        0.11        0.07      1.85 o 
  -8  10   5        1.11       -1.68      1.68 o 
  -7  10   5       20.90       17.64      2.28 o 
  -6  10   5       14.43       15.40      1.69 o 
  -5  10   5      180.26      151.84      4.61 o 
  -4  10   5        9.63        8.67      1.91 o 
  -3  10   5       33.99       30.73      2.55 o 
  -2  10   5      172.01      165.23      5.12 o 
  -1  10   5       20.94       23.18      1.84 o 
   0  10   5       13.70       11.20      1.83 o 
   1  10   5      157.57      155.34      5.26 o 
   2  10   5      150.34      158.72      5.84 o 
   3  10   5       17.18       18.69      1.95 o 
   4  10   5       13.55       11.70      2.87 o 
   5  10   5        9.69       13.88      4.07 o 
   6  10   5       13.77       17.10      3.52 o 
   7  10   5        2.52        4.04      2.97 o 
 -10  11   5        1.47        1.93      2.91 o 
  -9  11   5       22.35       20.27      2.73 o 
  -8  11   5        0.08       -1.36      3.20 o 
  -7  11   5       21.47       20.25      2.60 o 
  -6  11   5        8.48        7.94      2.04 o 
  -5  11   5       38.03       39.50      3.09 o 
  -4  11   5       10.25        5.16      1.90 o 
  -3  11   5       48.68       44.00      3.19 o 
  -2  11   5       11.94       14.66      1.97 o 
  -1  11   5       11.39       11.32      2.42 o 
   0  11   5       93.56       92.86      4.12 o 
   1  11   5       39.00       42.32      2.96 o 
   2  11   5       20.03       17.81      2.30 o 
   3  11   5        3.09        0.66      2.33 o 
   4  11   5       37.89       34.88      3.94 o 
   5  11   5       10.58        9.89      4.56 o 
   6  11   5        0.17       -0.71      2.66 o 
  -8  12   5       47.26       50.76      3.89 o 
  -7  12   5       29.04       34.08      4.64 o 
  -6  12   5        0.23       -0.96      1.91 o 
  -5  12   5        7.33        9.57      2.28 o 
  -4  12   5        6.20        2.64      1.84 o 
  -3  12   5        9.49        8.82      3.24 o 
  -2  12   5       64.14       66.50      6.04 o 
  -1  12   5        6.36        3.67      2.20 o 
   0  12   5        0.02        2.16      2.19 o 
   1  12   5       56.12       59.76      4.39 o 
   2  12   5       14.71       17.17      5.09 o 
   3  12   5        1.01       -1.67      2.46 o 
   4  12   5        0.89        4.57      2.83 o 
   5  12   5       16.25       22.15      5.24 o 
  -7  13   5        5.16        4.35      2.46 o 
  -6  13   5        1.45       -0.38      2.17 o 
  -5  13   5        2.66        4.55      2.91 o 
  -4  13   5        0.03       -0.01      2.86 o 
  -3  13   5        0.95       -0.98      2.57 o 
  -2  13   5       11.76        9.15      3.49 o 
  -1  13   5        0.50        2.59      3.10 o 
   0  13   5       15.55       16.13      3.15 o 
   1  13   5       15.07       18.03      3.27 o 
   2  13   5        1.08        6.20      4.64 o 
   3  13   5        0.04        5.48      4.58 o 
  -5  14   5        0.80        0.06      3.33 o 
  -4  14   5        2.13        7.73      3.65 o 
  -3  14   5        0.37       -2.85      2.85 o 
  -2  14   5       23.31       22.60      4.58 o 
  -1  14   5       53.78       55.57      6.23 o 
   0  14   5        5.28       -1.34      3.22 o 
  -3 -15   6        3.25        2.18      3.80 o 
  -2 -15   6        2.25        3.60      2.75 o 
  -1 -15   6       63.11       74.61      5.23 o 
   0 -15   6       21.17       21.76      4.71 o 
   1 -15   6        0.36        0.47      3.45 o 
   2 -15   6        2.28        0.18      3.52 o 
  -5 -14   6        8.64       11.45      4.69 o 
  -4 -14   6       16.60       17.32      4.89 o 
  -3 -14   6        2.64        4.24      3.62 o 
  -2 -14   6        0.21       -0.90      2.26 o 
  -1 -14   6        7.57        7.96      2.71 o 
   0 -14   6        0.99       -1.53      2.09 o 
   1 -14   6        8.83       13.44      3.96 o 
   2 -14   6       25.08       25.45      3.32 o 
   3 -14   6        1.31        1.37      3.44 o 
   4 -14   6        0.22       -0.36      2.33 o 
  -7 -13   6       83.35       91.35      8.18 o 
  -6 -13   6       47.69       43.90      5.85 o 
  -5 -13   6       32.45       35.10      5.51 o 
  -4 -13   6       54.48       47.06      5.74 o 
  -3 -13   6        0.74       -0.88      2.18 o 
  -2 -13   6       23.17       30.77      3.37 o 
  -1 -13   6      157.16      176.13      7.18 o 
   0 -13   6       22.97       30.61      3.24 o 
   1 -13   6        5.19        4.97      1.79 o 
   2 -13   6       17.37       20.80      2.89 o 
   3 -13   6       21.17       22.10      3.02 o 
   4 -13   6       17.17       13.80      2.78 o 
   5 -13   6       17.95       22.00      3.20 o 
   6 -13   6        0.01       -1.03      3.15 o 
  -8 -12   6        4.92        8.44      3.13 o 
  -7 -12   6        5.07        1.34      2.24 o 
  -6 -12   6        3.65        4.61      2.21 o 
  -5 -12   6       17.89       12.46      2.44 o 
  -4 -12   6        3.95        5.23      1.93 o 
  -3 -12   6       23.73       23.46      4.40 o 
  -2 -12   6        0.11       -0.98      3.39 o 
  -1 -12   6       24.12       23.71      2.79 o 
   0 -12   6        0.16        1.00      1.46 o 
   1 -12   6        7.32        6.49      1.72 o 
   2 -12   6        0.64       -1.36      1.36 o 
   3 -12   6        0.91       -1.14      3.01 o 
   4 -12   6        0.16       -0.54      2.07 o 
   5 -12   6        7.78        3.43      2.68 o 
   6 -12   6        3.19        1.30      4.17 o 
   7 -12   6        6.12        6.24      3.42 o 
  -9 -11   6        3.71        3.12      2.91 o 
  -8 -11   6       27.61       30.74      3.61 o 
  -7 -11   6      104.70      115.89      5.51 o 
  -6 -11   6        4.81        1.87      1.85 o 
  -5 -11   6       55.38       54.64      3.54 o 
  -4 -11   6       66.97       67.24      3.22 o 
  -3 -11   6       68.14       56.11      2.89 o 
  -2 -11   6       43.43       38.53      2.42 o 
  -1 -11   6       46.57       46.74      2.68 o 
   0 -11   6       15.00       16.10      1.88 o 
   1 -11   6      124.79      125.52      7.13 o 
   2 -11   6        1.82        3.16      1.67 o 
   3 -11   6      149.99      153.72      5.14 o 
   4 -11   6       78.50       69.88      4.26 o 
   5 -11   6        1.69        0.55      1.87 o 
   6 -11   6       53.03       59.38      4.09 o 
   7 -11   6       16.96       18.01      2.80 o 
   8 -11   6        7.09        8.40      2.87 o 
 -10 -10   6        0.26       -1.55      1.93 o 
  -9 -10   6       28.27       26.64      2.96 o 
  -8 -10   6       36.70       29.51      3.29 o 
  -7 -10   6        0.18        1.69      1.71 o 
  -6 -10   6        8.31        8.23      1.95 o 
  -5 -10   6       52.63       43.56      3.05 o 
  -4 -10   6       30.63       33.15      2.20 o 
  -3 -10   6       10.64        4.71      1.54 o 
  -2 -10   6        3.09        3.39      1.85 o 
  -1 -10   6        0.59       -0.19      0.95 o 
   0 -10   6       35.91       37.70      2.37 o 
   1 -10   6      121.55      115.29      4.10 o 
   2 -10   6        4.20        0.12      1.35 o 
   3 -10   6       41.46       38.89      3.63 o 
   4 -10   6       16.78       20.09      2.58 o 
   5 -10   6        6.84        4.79      2.09 o 
   6 -10   6        0.03       -1.72      1.72 o 
   7 -10   6        1.03        1.48      1.96 o 
   8 -10   6        0.12       -0.14      1.70 o 
 -11  -9   6       11.44       14.40      3.69 o 
 -10  -9   6        0.77       -1.71      1.71 o 
  -9  -9   6       22.93       19.30      2.53 o 
  -8  -9   6      369.42      370.59     20.70 o 
  -7  -9   6       10.51       12.61      2.03 o 
  -6  -9   6       15.63       17.41      2.22 o 
  -5  -9   6      215.27      209.68      5.61 o 
  -4  -9   6       22.15       28.65      2.95 o 
  -3  -9   6        6.05        1.16      1.00 o 
  -2  -9   6       62.06       52.96      2.17 o 
  -1  -9   6      107.39      102.34      3.00 o 
   0  -9   6      206.38      206.32      4.73 o 
   1  -9   6      126.20      119.08      3.35 o 
   2  -9   6       28.06       35.18      1.95 o 
   3  -9   6       18.06       16.91      1.58 o 
   4  -9   6      403.05      403.44      8.10 o 
   5  -9   6        0.04        0.48      1.47 o 
   6  -9   6       47.12       44.60      5.48 o 
   7  -9   6       22.58       22.96      2.31 o 
   8  -9   6        4.34        1.75      1.67 o 
   9  -9   6        0.04       -1.04      1.62 o 
 -11  -8   6       15.62       17.63      3.81 o 
 -10  -8   6       37.70       36.14      2.94 o 
  -9  -8   6        3.73        1.83      1.71 o 
  -8  -8   6       15.49        9.03      1.92 o 
  -7  -8   6      329.29      333.83      8.28 o 
  -6  -8   6        7.41        4.52      1.39 o 
  -5  -8   6      420.21      398.81      7.84 o 
  -4  -8   6       79.16       82.46      2.43 o 
  -3  -8   6       35.82       33.06      1.54 o 
  -2  -8   6        2.04        0.52      0.82 o 
  -1  -8   6        6.76        7.37      1.49 o 
   0  -8   6       77.89       85.02      2.34 o 
   1  -8   6        8.58        7.49      0.98 o 
   2  -8   6       66.34       66.40      2.20 o 
   3  -8   6       53.03       51.24      3.41 o 
   4  -8   6      132.50      134.90      5.31 o 
   5  -8   6       73.73       80.12      3.50 o 
   6  -8   6        0.01       -0.65      1.33 o 
   7  -8   6        0.68       -0.54      1.23 o 
   8  -8   6        1.35       -0.13      1.30 o 
   9  -8   6        3.12        1.13      1.57 o 
 -12  -7   6       10.92       10.23      2.49 o 
 -11  -7   6       33.36       34.13      2.86 o 
 -10  -7   6        8.94        7.43      2.16 o 
  -9  -7   6       14.38       16.23      1.83 o 
  -8  -7   6      105.53      106.55      3.75 o 
  -7  -7   6      402.88      385.76      8.84 o 
  -6  -7   6       66.69       61.05      2.90 o 
  -5  -7   6      432.71      428.68      6.48 o 
  -4  -7   6     1365.95     1351.05     15.66 o 
  -3  -7   6      156.58      152.18      2.70 o 
  -2  -7   6       76.83       85.79      1.75 o 
  -1  -7   6      670.28      642.17      9.19 o 
   0  -7   6      996.36      953.28     14.18 o 
   1  -7   6      259.54      232.66      4.32 o 
   2  -7   6      208.71      221.27      4.24 o 
   3  -7   6      757.68      739.22     12.87 o 
   4  -7   6      356.52      372.76      6.44 o 
   5  -7   6        9.45       10.21      1.38 o 
   6  -7   6       31.41       27.89      1.89 o 
   7  -7   6      114.17      106.20      3.51 o 
   8  -7   6       22.58       23.29      1.93 o 
   9  -7   6       14.85       16.15      1.84 o 
  10  -7   6        7.60        8.99      1.87 o 
 -12  -6   6       40.61       44.40      3.48 o 
 -11  -6   6       28.75       25.03      2.50 o 
 -10  -6   6        1.84        1.80      2.36 o 
  -9  -6   6      113.50      100.88      4.04 o 
  -8  -6   6      139.86      132.61      5.23 o 
  -7  -6   6      146.09      148.64      3.64 o 
  -6  -6   6       17.34       24.20      1.05 o 
  -5  -6   6      546.06      517.80      6.42 o 
  -4  -6   6        3.61        3.30      0.59 o 
  -3  -6   6      311.20      318.21      4.23 o 
  -2  -6   6      758.78      810.29      9.05 o 
  -1  -6   6      103.24      106.26      1.92 o 
   0  -6   6      202.42      187.31      3.32 o 
   1  -6   6       27.69       22.69      1.12 o 
   2  -6   6       20.89       21.47      1.48 o 
   3  -6   6        2.16        3.57      0.80 o 
   4  -6   6       22.27       21.26      1.21 o 
   5  -6   6        8.77        6.43      1.24 o 
   6  -6   6       10.37       11.41      1.47 o 
   7  -6   6       14.27        9.29      1.52 o 
   8  -6   6       18.03       14.01      1.64 o 
   9  -6   6        2.40        1.71      1.92 o 
  10  -6   6        0.05       -1.29      1.29 o 
 -13  -5   6        2.76        1.53      2.73 o 
 -12  -5   6        7.82        6.55      1.80 o 
 -11  -5   6       80.04       79.43      3.69 o 
 -10  -5   6        1.73       -0.16      1.29 o 
  -9  -5   6       25.19       27.53      1.47 o 
  -8  -5   6      303.20      293.30      5.79 o 
  -7  -5   6       47.64       49.54      1.85 o 
  -6  -5   6       90.14       81.36      1.79 o 
  -5  -5   6       27.58       32.42      1.11 o 
  -4  -5   6      172.23      159.95      2.36 o 
  -3  -5   6      464.49      481.33      5.90 o 
  -2  -5   6       67.54       85.61      1.47 o 
  -1  -5   6     1122.08     1088.00     14.61 o 
   0  -5   6       16.52       30.27      1.00 o 
   1  -5   6      861.30      868.82     11.17 o 
   2  -5   6       97.74       84.24      1.96 o 
   3  -5   6      158.81      157.37      2.68 o 
   4  -5   6      395.27      380.39      5.38 o 
   5  -5   6      387.15      373.13      5.75 o 
   6  -5   6      207.42      200.04      4.78 o 
   7  -5   6      415.98      422.25      8.46 o 
   8  -5   6        4.04        6.48      1.40 o 
   9  -5   6        1.22       -0.24      1.28 o 
  10  -5   6        5.93        2.37      1.44 o 
 -13  -4   6        0.07       -1.57      1.57 o 
 -12  -4   6       13.41       10.92      1.73 o 
 -11  -4   6       27.63       27.66      4.29 o 
 -10  -4   6        6.25        4.25      1.19 o 
  -9  -4   6       92.80       86.14      2.40 o 
  -8  -4   6      882.36      825.29     13.91 o 
  -7  -4   6        5.40        4.81      0.66 o 
  -6  -4   6       96.46      107.14      2.01 o 
  -5  -4   6        2.48        4.38      0.72 o 
  -4  -4   6      344.65      352.97      4.65 o 
  -3  -4   6      575.97      579.59      6.99 o 
  -2  -4   6     1338.91     1490.08     15.19 o 
  -1  -4   6      388.79      417.81      4.67 o 
   0  -4   6     1704.77     1733.75     21.64 o 
   1  -4   6      159.55      166.05      3.11 o 
   2  -4   6        0.48        0.43      0.41 o 
   3  -4   6       38.64       43.05      1.31 o 
   4  -4   6       29.07       27.25      1.75 o 
   5  -4   6      124.81      123.96      2.72 o 
   6  -4   6       73.36       66.45      3.80 o 
   7  -4   6      164.27      164.86      4.36 o 
   8  -4   6       11.16        9.71      1.45 o 
   9  -4   6        3.37        0.13      1.78 o 
  10  -4   6        0.36        0.46      1.53 o 
 -13  -3   6        0.04       -0.53      1.37 o 
 -12  -3   6       37.21       40.80      2.51 o 
 -11  -3   6       87.11       84.31      3.37 o 
 -10  -3   6       46.07       47.20      2.64 o 
  -9  -3   6        0.03       -0.64      0.64 o 
  -8  -3   6     1014.34      970.58     14.23 o 
  -7  -3   6      173.54      163.54      2.62 o 
  -6  -3   6       55.31       59.68      1.24 o 
  -5  -3   6      590.27      616.37      8.31 o 
  -4  -3   6        4.19        2.04      0.36 o 
  -3  -3   6        0.32        7.30      0.41 o 
  -2  -3   6      290.12      335.13      3.97 o 
  -1  -3   6      206.95      160.33      2.08 o 
   0  -3   6     1865.88     2021.67     20.47 o 
   1  -3   6       32.73       30.89      0.91 o 
   2  -3   6      405.67      403.60      5.14 o 
   3  -3   6       11.64       12.45      0.89 o 
   4  -3   6       26.96       20.12      0.78 o 
   5  -3   6       35.67       30.07      1.62 o 
   6  -3   6       26.68       26.41      1.47 o 
   7  -3   6      181.89      176.72      4.46 o 
   8  -3   6       39.54       38.71      2.12 o 
   9  -3   6        5.95        5.74      1.42 o 
  10  -3   6       56.62       58.86      4.46 o 
  11  -3   6        9.15       13.04      2.75 o 
 -13  -2   6        4.68        5.20      1.99 o 
 -12  -2   6       27.07       23.37      4.48 o 
 -11  -2   6        9.05        9.37      1.50 o 
 -10  -2   6      135.30      129.39      2.92 o 
  -9  -2   6      260.44      242.09      3.72 o 
  -8  -2   6      131.78      121.85      2.36 o 
  -7  -2   6      593.27      565.18     11.54 o 
  -6  -2   6      600.51      616.31     10.22 o 
  -5  -2   6        2.78        3.52      0.65 o 
  -4  -2   6      229.28      291.71      3.74 o 
  -3  -2   6       20.35       18.55      0.83 o 
  -2  -2   6      190.82      199.18      2.53 o 
  -1  -2   6     1405.46     1499.46     15.25 o 
   0  -2   6     1619.92     1716.03     18.42 o 
   1  -2   6      825.91      974.11     10.20 o 
   2  -2   6        0.28        0.32      0.36 o 
   3  -2   6      100.42       98.15      1.66 o 
   4  -2   6      110.84       98.44      2.05 o 
   5  -2   6       69.50       70.58      2.17 o 
   6  -2   6       50.37       46.64      1.85 o 
   7  -2   6      131.82      130.93      3.71 o 
   8  -2   6        1.46       -0.40      1.13 o 
   9  -2   6        0.07        0.75      1.24 o 
  10  -2   6        3.13        4.64      1.53 o 
  11  -2   6        2.17        0.95      1.43 o 
 -13  -1   6        1.44        2.06      1.24 o 
 -12  -1   6        2.71        3.45      1.16 o 
 -11  -1   6      116.22      105.53      2.76 o 
 -10  -1   6        3.49        6.11      0.74 o 
  -9  -1   6       66.35       65.43      1.88 o 
  -8  -1   6       32.43       35.98      1.25 o 
  -7  -1   6      208.70      211.81      3.99 o 
  -6  -1   6       75.36       75.47      1.47 o 
  -5  -1   6       84.25      103.09      1.85 o 
  -4  -1   6      160.07      154.36      2.98 o 
  -3  -1   6     3744.05     3763.77     44.65 o 
  -2  -1   6     2182.50     2362.09     28.17 o 
  -1  -1   6      472.41      650.14      6.48 o 
   0  -1   6     8022.66     8190.22     80.84 o 
   1  -1   6     1230.55     1362.92     13.90 o 
   2  -1   6       12.14       14.04      0.85 o 
   3  -1   6     1057.22     1087.49     12.69 o 
   4  -1   6      782.20      774.83     11.73 o 
   5  -1   6       22.55       25.66      1.13 o 
   6  -1   6        1.54        2.67      0.89 o 
   7  -1   6      107.62      106.58      3.28 o 
   8  -1   6      152.85      143.94      4.03 o 
   9  -1   6        3.76        4.25      1.54 o 
  10  -1   6       54.38       57.43      2.72 o 
  11  -1   6       13.25       15.33      1.83 o 
 -13   0   6        1.01       -0.13      1.11 o 
 -12   0   6        4.67        5.67      0.95 o 
 -11   0   6      172.53      152.16      3.48 o 
 -10   0   6       55.37       58.44      1.81 o 
  -9   0   6       95.28       93.66      2.21 o 
  -8   0   6      592.16      580.83     15.01 o 
  -7   0   6      368.25      361.48     14.28 o 
  -6   0   6        6.58        3.84      1.00 o 
  -5   0   6        0.18        2.14      0.68 o 
  -4   0   6       64.64       90.13      1.82 o 
  -3   0   6     2653.35     2769.36     30.58 o 
  -2   0   6       32.73       33.18      1.84 o 
  -1   0   6       41.76       34.85      0.77 o 
   0   0   6      185.81      179.82      2.38 o 
   1   0   6      188.40      221.84      2.84 o 
   2   0   6      409.24      433.85      5.43 o 
   3   0   6     1279.54     1332.93     15.41 o 
   4   0   6      171.14      185.30      3.12 o 
   5   0   6       86.15       73.64      1.92 o 
   6   0   6       13.86       13.33      0.96 o 
   7   0   6        0.68        1.07      1.81 o 
   8   0   6       18.29       15.36      1.59 o 
   9   0   6        0.02        1.40      1.24 o 
  10   0   6       16.65       16.33      1.79 o 
  11   0   6        0.04        1.73      2.02 o 
 -13   1   6        0.43        0.50      1.48 o 
 -12   1   6       17.23       16.53      1.48 o 
 -11   1   6       48.20       42.30      1.85 o 
 -10   1   6        8.76        7.22      0.71 o 
  -9   1   6       28.04       30.46      1.85 o 
  -8   1   6       92.39       93.73      2.20 o 
  -7   1   6      169.27      167.48      6.98 o 
  -6   1   6        6.13        9.15      1.53 o 
  -5   1   6     1581.91     1640.62     25.97 o 
  -4   1   6      134.75      206.32      3.34 o 
  -3   1   6      519.27      537.66      5.86 o 
  -2   1   6     1031.93     1213.58     12.93 o 
  -1   1   6      514.61      487.26      5.20 o 
   0   1   6     1534.43     1577.71     16.81 o 
   1   1   6      131.90      138.63      2.25 o 
   2   1   6     1229.90     1217.85     15.11 o 
   3   1   6        2.42        1.10      0.55 o 
   4   1   6      547.48      537.16      7.21 o 
   5   1   6       95.61       91.24      2.21 o 
   6   1   6        1.75       -0.45      0.66 o 
   7   1   6      129.63      131.19      3.73 o 
   8   1   6       33.99       35.20      2.05 o 
   9   1   6        6.93        7.54      1.45 o 
  10   1   6        1.18        0.51      1.36 o 
 -13   2   6        2.15        3.82      1.23 o 
 -12   2   6       75.34       82.17      3.61 o 
 -11   2   6      136.65      128.49      3.10 o 
 -10   2   6       51.79       47.78      1.53 o 
  -9   2   6        9.97       11.69      1.28 o 
  -8   2   6      676.96      681.02     17.17 o 
  -7   2   6      672.48      682.15     12.73 o 
  -6   2   6      267.60      259.10      5.20 o 
  -5   2   6      736.74      852.87     12.36 o 
  -4   2   6     2654.89     2688.15     28.36 o 
  -3   2   6       69.86       62.39      1.08 o 
  -2   2   6        4.92        9.47      0.42 o 
  -1   2   6      300.82      353.31      4.14 o 
   0   2   6     1496.37     1616.42     19.49 o 
   1   2   6       17.61       18.50      0.80 o 
   2   2   6      167.79      174.29      3.03 o 
   3   2   6      141.42      129.36      2.56 o 
   4   2   6      295.66      267.81      4.59 o 
   5   2   6      137.06      130.68      2.80 o 
   6   2   6        0.63       -0.70      0.70 o 
   7   2   6        4.19        2.03      1.14 o 
   8   2   6        2.48        2.12      1.47 o 
   9   2   6        3.36        2.11      1.38 o 
  10   2   6        0.02       -0.90      1.35 o 
 -13   3   6        4.88        7.12      1.41 o 
 -12   3   6       32.67       32.16      3.86 o 
 -11   3   6        7.79        6.15      1.20 o 
 -10   3   6       14.17       12.37      1.09 o 
  -9   3   6       31.82       26.28      1.03 o 
  -8   3   6       22.73       22.89      0.87 o 
  -7   3   6      217.12      212.12      3.65 o 
  -6   3   6      164.95      155.50      2.57 o 
  -5   3   6     1308.55     1249.33     15.77 o 
  -4   3   6      891.36      900.88     10.96 o 
  -3   3   6      125.16      125.85      1.98 o 
  -2   3   6      273.94      272.09      3.53 o 
  -1   3   6      133.18      148.92      1.97 o 
   0   3   6     1527.01     1560.61     18.89 o 
   1   3   6       23.87       18.06      0.84 o 
   2   3   6      176.96      165.89      2.99 o 
   3   3   6     2422.02     2414.40     32.16 o 
   4   3   6      247.96      237.25      4.59 o 
   5   3   6       26.16       30.26      1.53 o 
   6   3   6       16.76       17.88      1.34 o 
   7   3   6        6.29        5.23      1.31 o 
   8   3   6       29.56       27.90      2.01 o 
   9   3   6        3.81        4.61      1.43 o 
  10   3   6       16.98       17.02      2.23 o 
 -13   4   6        3.13        3.72      2.44 o 
 -12   4   6       77.05       82.64      6.41 o 
 -11   4   6       29.97       31.41      1.61 o 
 -10   4   6       56.09       51.32      1.86 o 
  -9   4   6       84.64       84.71      2.33 o 
  -8   4   6      114.01      103.98      2.03 o 
  -7   4   6      346.79      352.44      5.61 o 
  -6   4   6        9.52        7.86      0.72 o 
  -5   4   6      341.80      349.38      4.59 o 
  -4   4   6      502.25      492.70      6.35 o 
  -3   4   6      316.83      295.64      3.83 o 
  -2   4   6       92.12       93.85      1.73 o 
  -1   4   6      201.48      221.98      3.08 o 
   0   4   6      139.44      136.83      2.36 o 
   1   4   6       32.28       35.57      1.28 o 
   2   4   6      244.16      223.45      4.20 o 
   3   4   6      187.67      179.75      3.75 o 
   4   4   6     2309.97     2209.10     35.80 o 
   5   4   6       10.26        5.30      1.09 o 
   6   4   6       26.48       25.78      1.80 o 
   7   4   6        0.29       -0.74      1.11 o 
   8   4   6        8.77        6.68      1.54 o 
   9   4   6        0.64       -2.22      2.22 o 
  10   4   6        1.80        1.34      1.80 o 
 -13   5   6        3.29        3.42      1.53 o 
 -12   5   6       15.17       13.27      1.72 o 
 -11   5   6       17.06       19.44      2.60 o 
 -10   5   6       20.55       20.95      1.32 o 
  -9   5   6        2.07        1.52      0.80 o 
  -8   5   6       62.94       65.67      1.86 o 
  -7   5   6       37.47       41.46      1.30 o 
  -6   5   6        5.88        3.94      0.55 o 
  -5   5   6       38.75       42.35      1.14 o 
  -4   5   6      277.73      274.32      3.67 o 
  -3   5   6      305.14      331.79      4.34 o 
  -2   5   6        1.30        3.05      0.56 o 
  -1   5   6       67.49       65.02      1.48 o 
   0   5   6      142.43      154.53      3.55 o 
   1   5   6      225.22      227.25      3.87 o 
   2   5   6       12.29       13.33      1.16 o 
   3   5   6      372.56      381.11      9.04 o 
   4   5   6      290.78      280.92      7.49 o 
   5   5   6       37.81       34.41      2.92 o 
   6   5   6        0.05       -0.17      1.37 o 
   7   5   6       51.09       52.01      2.62 o 
   8   5   6       23.61       19.21      2.28 o 
   9   5   6        0.70        1.16      1.85 o 
 -12   6   6       23.09       30.87      2.37 o 
 -11   6   6       91.71       98.35      3.98 o 
 -10   6   6       13.83       12.25      1.58 o 
  -9   6   6        4.44        4.59      1.30 o 
  -8   6   6       86.71       83.34      2.26 o 
  -7   6   6       46.63       45.40      1.46 o 
  -6   6   6        0.30       -0.05      0.62 o 
  -5   6   6       86.39       96.96      1.96 o 
  -4   6   6       99.83       98.11      1.84 o 
  -3   6   6      318.64      319.72      4.34 o 
  -2   6   6       44.08       43.37      1.38 o 
  -1   6   6      195.16      198.13      3.44 o 
   0   6   6        1.34        0.99      0.52 o 
   1   6   6       15.38       17.04      1.52 o 
   2   6   6        4.06        3.24      0.80 o 
   3   6   6      462.02      455.54      8.82 o 
   4   6   6        8.43        7.07      1.35 o 
   5   6   6       66.39       60.35      2.83 o 
   6   6   6       11.57        6.26      1.76 o 
   7   6   6        1.77        1.32      2.08 o 
   8   6   6       11.14       15.02      2.28 o 
   9   6   6        0.41        3.00      1.94 o 
 -12   7   6       13.82       12.77      2.53 o 
 -11   7   6        0.44       -1.39      1.41 o 
 -10   7   6        6.99        7.78      1.64 o 
  -9   7   6       10.63       11.25      2.13 o 
  -8   7   6        1.34        0.97      1.23 o 
  -7   7   6        0.86        0.40      0.86 o 
  -6   7   6       70.87       63.50      2.67 o 
  -5   7   6       15.76       19.50      1.18 o 
  -4   7   6      148.00      143.93      3.14 o 
  -3   7   6      441.32      438.34      7.29 o 
  -2   7   6       37.74       41.23      1.84 o 
  -1   7   6      194.13      191.85      4.43 o 
   0   7   6       68.22       80.16      3.12 o 
   1   7   6       71.06       82.07      2.98 o 
   2   7   6       79.09       77.26      2.23 o 
   3   7   6       70.33       69.74      3.30 o 
   4   7   6        6.19        9.06      1.76 o 
   5   7   6       62.33       58.79      4.04 o 
   6   7   6        1.97        0.39      2.00 o 
   7   7   6       33.27       33.92      3.67 o 
   8   7   6        8.63        7.18      2.24 o 
 -12   8   6       48.38       60.08      5.03 o 
 -11   8   6       30.76       32.62      5.66 o 
 -10   8   6       28.62       33.47      2.62 o 
  -9   8   6        0.34       -0.45      1.37 o 
  -8   8   6       74.72       77.57      3.65 o 
  -7   8   6       60.40       52.01      2.32 o 
  -6   8   6      155.71      136.55      4.00 o 
  -5   8   6       12.65       11.40      1.23 o 
  -4   8   6      656.88      615.24      9.86 o 
  -3   8   6      287.37      284.18      4.81 o 
  -2   8   6       22.44       19.30      1.33 o 
  -1   8   6       89.08       76.23      2.36 o 
   0   8   6      168.29      157.27      3.64 o 
   1   8   6      171.88      178.34      4.00 o 
   2   8   6       41.40       40.05      2.20 o 
   3   8   6       50.38       46.33      2.43 o 
   4   8   6       20.31       15.98      3.18 o 
   5   8   6       12.01        8.25      2.52 o 
   6   8   6        2.28        4.56      2.90 o 
   7   8   6       22.27       24.60      4.31 o 
   8   8   6        2.17       -1.85      2.58 o 
 -11   9   6        1.22        2.87      1.96 o 
 -10   9   6        0.32       -1.13      2.65 o 
  -9   9   6        2.51        5.24      1.76 o 
  -8   9   6        7.47        8.54      3.07 o 
  -7   9   6       40.29       34.05      2.73 o 
  -6   9   6        3.22        4.09      1.23 o 
  -5   9   6        1.01       -0.70      1.08 o 
  -4   9   6      119.68      116.34      3.39 o 
  -3   9   6      298.10      293.15      7.29 o 
  -2   9   6       45.41       34.77      1.70 o 
  -1   9   6       69.68       72.29      2.47 o 
   0   9   6      274.13      284.07      5.58 o 
   1   9   6        0.55       -1.30      1.30 o 
   2   9   6      160.24      162.09      4.61 o 
   3   9   6      275.44      283.56      6.68 o 
   4   9   6       84.61       73.71      4.83 o 
   5   9   6        0.45       -0.85      2.20 o 
   6   9   6       38.14       51.29      4.44 o 
   7   9   6       16.81       19.04      3.62 o 
 -10  10   6        5.96        2.76      1.98 o 
  -9  10   6       37.18       44.84      3.34 o 
  -8  10   6       19.67       17.41      2.37 o 
  -7  10   6       12.13        9.25      2.01 o 
  -6  10   6        5.09        5.36      3.09 o 
  -5  10   6       26.11       16.39      2.23 o 
  -4  10   6       39.50       36.58      2.35 o 
  -3  10   6      219.79      185.12      5.51 o 
  -2  10   6       10.42        9.83      1.72 o 
  -1  10   6      136.71      127.70      4.46 o 
   0  10   6       29.03       29.52      2.48 o 
   1  10   6        0.05        1.53      1.57 o 
   2  10   6       70.62       58.94      2.88 o 
   3  10   6        4.86        4.26      1.62 o 
   4  10   6       46.90       40.61      4.06 o 
   5  10   6       30.32       35.91      4.14 o 
   6  10   6        0.00        0.39      2.60 o 
  -9  11   6        0.67        1.65      2.13 o 
  -8  11   6        1.22       -0.08      3.40 o 
  -7  11   6       41.14       44.74      3.33 o 
  -6  11   6        0.17       -0.89      1.55 o 
  -5  11   6        0.02       -0.87      1.59 o 
  -4  11   6       53.68       51.57      3.46 o 
  -3  11   6        0.09       -1.34      1.34 o 
  -2  11   6       13.85        6.97      1.78 o 
  -1  11   6       51.99       48.33      6.23 o 
   0  11   6       47.99       59.51      4.20 o 
   1  11   6        9.78        9.29      2.48 o 
   2  11   6       23.30       26.87      2.24 o 
   3  11   6        6.48        6.94      2.87 o 
   4  11   6       13.04       13.49      3.49 o 
   5  11   6        0.20       -2.68      2.68 o 
  -8  12   6       50.40       54.37      4.61 o 
  -7  12   6       32.31       33.61      3.30 o 
  -6  12   6        7.19       10.42      2.37 o 
  -5  12   6        4.87        5.23      2.09 o 
  -4  12   6        8.88        4.66      2.04 o 
  -3  12   6       20.18       15.55      3.64 o 
  -2  12   6       41.15       46.31      6.13 o 
  -1  12   6       46.17       40.27      3.77 o 
   0  12   6       84.15       92.31      5.54 o 
   1  12   6       53.50       65.20      4.68 o 
   2  12   6       10.02       15.10      5.10 o 
   3  12   6       58.76       65.21      7.61 o 
   4  12   6        0.88       -2.11      4.19 o 
  -7  13   6        3.00        4.34      2.45 o 
  -6  13   6       10.47        8.38      2.54 o 
  -5  13   6       14.69       12.25      3.63 o 
  -4  13   6        0.02       -0.94      2.71 o 
  -3  13   6        1.65        2.43      2.97 o 
  -2  13   6        0.05       -0.41      2.69 o 
  -1  13   6        8.24       11.93      2.88 o 
   0  13   6       52.89       57.80      4.64 o 
   1  13   6        0.01        0.12      5.30 o 
   2  13   6        5.08        7.01      4.92 o 
  -4  14   6        8.22       12.02      3.84 o 
  -3  14   6       10.91        7.10      3.71 o 
  -2  14   6       17.61       22.88      4.74 o 
  -1  14   6        1.14       -2.83      2.83 o 
   0  14   6       80.17       88.83      5.91 o 
  -3 -15   7       33.28       31.11      5.69 o 
  -2 -15   7       21.01       24.86      3.65 o 
  -1 -15   7       17.06       15.35      6.90 o 
   0 -15   7        0.12       -1.00      3.33 o 
   1 -15   7       24.70       14.93      4.32 o 
  -5 -14   7        6.52        6.77      4.29 o 
  -4 -14   7       27.74       28.95      5.43 o 
  -3 -14   7        0.53       -1.38      3.15 o 
  -2 -14   7       10.33       10.59      2.73 o 
  -1 -14   7        1.59        3.96      2.46 o 
   0 -14   7       30.67       35.08      3.75 o 
   1 -14   7       20.91       22.23      4.67 o 
   2 -14   7        0.23        0.60      3.24 o 
   3 -14   7        0.12       -1.90      2.20 o 
   4 -14   7        3.12        4.13      2.60 o 
  -7 -13   7       19.52       16.19      4.78 o 
  -6 -13   7       86.65       94.27      8.23 o 
  -5 -13   7       64.07       73.03      6.91 o 
  -4 -13   7        0.48        0.66      3.37 o 
  -3 -13   7       96.31      106.72      5.64 o 
  -2 -13   7       86.90       96.08      5.36 o 
  -1 -13   7       21.34       18.08      5.06 o 
   0 -13   7        0.05        1.41      2.01 o 
   1 -13   7       33.26       40.88      3.58 o 
   2 -13   7       40.23       44.57      4.24 o 
   3 -13   7        2.09       -0.62      2.02 o 
   4 -13   7        0.57       -1.99      1.99 o 
   5 -13   7       43.79       44.49      5.90 o 
  -8 -12   7        2.50        4.37      2.41 o 
  -7 -12   7       31.36       30.75      3.28 o 
  -6 -12   7        0.51       -0.38      2.17 o 
  -5 -12   7        0.07       -1.75      1.77 o 
  -4 -12   7        5.04        5.94      1.99 o 
  -3 -12   7        0.14       -1.13      1.73 o 
  -2 -12   7        3.61        2.48      1.87 o 
  -1 -12   7        1.54        1.11      1.78 o 
   0 -12   7       27.96       27.47      2.39 o 
   1 -12   7       15.17       14.18      2.37 o 
   2 -12   7        9.17        8.77      2.49 o 
   3 -12   7        1.62        4.62      2.25 o 
   4 -12   7        1.92        1.05      2.21 o 
   5 -12   7       14.92       14.91      2.93 o 
   6 -12   7        1.80       -0.16      2.30 o 
  -9 -11   7       57.81       63.72      5.32 o 
  -8 -11   7        9.66       14.53      2.61 o 
  -7 -11   7       22.27       14.66      2.49 o 
  -6 -11   7       31.54       33.71      3.05 o 
  -5 -11   7        1.77        0.69      1.66 o 
  -4 -11   7       15.35       16.71      1.90 o 
  -3 -11   7        0.01        0.88      1.26 o 
  -2 -11   7       46.45       39.31      2.42 o 
  -1 -11   7       85.60       87.93      3.66 o 
   0 -11   7        2.96        1.10      3.31 o 
   1 -11   7        1.79        3.71      1.50 o 
   2 -11   7       35.13       39.28      2.60 o 
   3 -11   7       31.22       24.45      3.28 o 
   4 -11   7       15.86       14.96      2.63 o 
   5 -11   7       18.39       19.04      2.85 o 
   6 -11   7       62.54       67.87      4.42 o 
   7 -11   7        4.80        6.47      2.50 o 
 -10 -10   7        1.31        3.93      2.10 o 
  -9 -10   7        0.59       -1.22      1.79 o 
  -8 -10   7       12.77       10.50      2.20 o 
  -7 -10   7        1.96        5.96      1.84 o 
  -6 -10   7       32.13       27.40      4.25 o 
  -5 -10   7        0.42        0.15      1.44 o 
  -4 -10   7       11.17       11.46      1.60 o 
  -3 -10   7        1.97       -0.46      1.19 o 
  -2 -10   7        9.77        7.11      1.58 o 
  -1 -10   7        0.00       -0.97      0.97 o 
   0 -10   7        0.16       -0.37      1.17 o 
   1 -10   7       34.87       34.36      2.63 o 
   2 -10   7        0.75       -0.49      1.55 o 
   3 -10   7       16.40       16.98      1.97 o 
   4 -10   7        1.28       -0.83      1.97 o 
   5 -10   7       83.88       81.74      4.68 o 
   6 -10   7       17.00       13.94      2.58 o 
   7 -10   7        0.55       -0.79      1.58 o 
   8 -10   7        1.44       -0.95      1.73 o 
 -11  -9   7        0.00       -0.85      1.98 o 
 -10  -9   7       27.27       19.22      2.66 o 
  -9  -9   7      148.72      163.03      6.26 o 
  -8  -9   7       66.05       76.99      4.13 o 
  -7  -9   7       94.54       85.56      4.12 o 
  -6  -9   7      149.30      156.40      4.93 o 
  -5  -9   7      117.90      119.55      4.16 o 
  -4  -9   7      109.95      105.76      3.34 o 
  -3  -9   7      364.58      352.32      7.00 o 
  -2  -9   7       22.19       27.81      1.64 o 
  -1  -9   7      259.78      245.07      5.35 o 
   0  -9   7      125.41      109.02      3.17 o 
   1  -9   7       35.37       32.23      3.40 o 
   2  -9   7      545.78      531.08     11.61 o 
   3  -9   7        4.80        4.16      1.48 o 
   4  -9   7       41.08       36.60      3.32 o 
   5  -9   7       19.36       12.09      2.46 o 
   6  -9   7       58.42       61.35      3.92 o 
   7  -9   7        3.63        2.48      1.72 o 
   8  -9   7        0.45        0.62      1.70 o 
 -11  -8   7        8.78       10.47      2.42 o 
 -10  -8   7        3.89        2.87      1.75 o 
  -9  -8   7       72.34       70.90      3.36 o 
  -8  -8   7        1.53        0.65      1.36 o 
  -7  -8   7       35.35       38.76      3.75 o 
  -6  -8   7       51.04       44.93      3.12 o 
  -5  -8   7       68.45       60.85      3.34 o 
  -4  -8   7        0.74       -0.62      1.04 o 
  -3  -8   7       41.73       36.21      1.62 o 
  -2  -8   7        9.97        3.39      0.93 o 
  -1  -8   7        3.37        3.53      1.06 o 
   0  -8   7       63.30       66.68      2.09 o 
   1  -8   7      143.65      139.48      3.20 o 
   2  -8   7       15.57       12.82      1.44 o 
   3  -8   7      119.64      130.18      4.42 o 
   4  -8   7       44.93       43.64      2.20 o 
   5  -8   7        0.92       -1.46      1.46 o 
   6  -8   7        0.17       -0.76      1.25 o 
   7  -8   7        0.57       -0.16      1.49 o 
   8  -8   7        0.03        4.10      1.75 o 
   9  -8   7        1.20       -1.02      1.66 o 
 -12  -7   7       15.62       15.65      2.35 o 
 -11  -7   7       12.87       16.61      5.46 o 
 -10  -7   7       84.04       85.91      4.07 o 
  -9  -7   7      150.93      152.94      6.72 o 
  -8  -7   7       14.74       15.50      1.65 o 
  -7  -7   7        5.48        5.77      0.89 o 
  -6  -7   7       15.53       13.62      1.51 o 
  -5  -7   7      536.80      547.37      8.80 o 
  -4  -7   7      417.10      409.12      5.76 o 
  -3  -7   7       46.75       50.15      1.50 o 
  -2  -7   7      758.62      761.38      9.22 o 
  -1  -7   7      657.10      616.61      8.91 o 
   0  -7   7        5.96       11.79      0.96 o 
   1  -7   7       95.58       86.47      2.35 o 
   2  -7   7      556.27      549.71      8.85 o 
   3  -7   7      295.53      299.77      6.22 o 
   4  -7   7       29.69       27.73      1.50 o 
   5  -7   7      267.89      280.22      7.73 o 
   6  -7   7      141.99      145.21      4.22 o 
   7  -7   7        1.88        1.38      1.31 o 
   8  -7   7        1.71        0.45      2.27 o 
   9  -7   7       25.27       24.35      2.42 o 
 -12  -6   7       23.22       25.51      2.54 o 
 -11  -6   7       23.14       22.77      2.30 o 
 -10  -6   7       47.46       48.09      2.96 o 
  -9  -6   7        6.95       10.40      1.49 o 
  -8  -6   7       10.56       13.48      1.52 o 
  -7  -6   7      242.83      233.09      4.94 o 
  -6  -6   7        1.85        0.82      0.66 o 
  -5  -6   7      903.11      911.62     10.73 o 
  -4  -6   7      197.45      198.65      3.17 o 
  -3  -6   7       13.53       17.27      0.80 o 
  -2  -6   7       28.84       28.57      1.29 o 
  -1  -6   7       85.70       88.86      1.87 o 
   0  -6   7       19.03       19.31      1.05 o 
   1  -6   7       26.50       19.61      1.06 o 
   2  -6   7        0.18       -0.66      0.66 o 
   3  -6   7       10.83       13.20      0.96 o 
   4  -6   7        5.73        6.83      0.99 o 
   5  -6   7       46.76       46.28      2.00 o 
   6  -6   7       21.12       17.91      1.68 o 
   7  -6   7        1.24        0.37      1.24 o 
   8  -6   7        1.06        1.29      1.32 o 
   9  -6   7        9.90       12.56      2.92 o 
  10  -6   7        4.36        3.56      1.79 o 
 -13  -5   7       45.98       52.72      4.78 o 
 -12  -5   7       17.09       17.12      2.97 o 
 -11  -5   7        5.96        7.80      1.64 o 
 -10  -5   7      197.44      188.63      5.07 o 
  -9  -5   7      126.69      129.47      3.24 o 
  -8  -5   7      204.60      198.05      4.24 o 
  -7  -5   7      349.58      318.53      6.06 o 
  -6  -5   7     1102.93     1072.63     14.42 o 
  -5  -5   7       13.55        9.10      0.83 o 
  -4  -5   7       12.54       19.50      0.72 o 
  -3  -5   7      107.23      104.82      1.96 o 
  -2  -5   7      460.17      410.73      5.21 o 
  -1  -5   7     1135.49     1202.90     13.89 o 
   0  -5   7     1698.68     1743.31     25.35 o 
   1  -5   7      436.05      463.92      6.86 o 
   2  -5   7      186.10      182.10      3.03 o 
   3  -5   7      180.95      166.50      3.11 o 
   4  -5   7        5.15        6.05      0.85 o 
   5  -5   7       31.89       30.16      1.68 o 
   6  -5   7      132.09      130.70      7.71 o 
   7  -5   7       20.33       20.59      1.79 o 
   8  -5   7       14.54       11.27      1.66 o 
   9  -5   7       24.53       28.03      2.14 o 
  10  -5   7       19.19       17.80      3.27 o 
 -13  -4   7       43.83       44.67      2.81 o 
 -12  -4   7       16.33       17.89      1.91 o 
 -11  -4   7       14.11        9.50      1.59 o 
 -10  -4   7       55.01       47.37      3.77 o 
  -9  -4   7        5.43        7.42      1.03 o 
  -8  -4   7       24.60       27.01      1.31 o 
  -7  -4   7       62.91       55.51      1.54 o 
  -6  -4   7       93.41       92.29      1.89 o 
  -5  -4   7        5.61        4.42      0.45 o 
  -4  -4   7        9.78        7.77      0.56 o 
  -3  -4   7      534.84      572.01      7.32 o 
  -2  -4   7      132.49      119.92      1.92 o 
  -1  -4   7      106.01      115.88      1.84 o 
   0  -4   7       35.32       30.89      1.13 o 
   1  -4   7      141.26      136.35      2.27 o 
   2  -4   7        3.57        3.04      0.55 o 
   3  -4   7      139.56      130.04      2.25 o 
   4  -4   7      140.34      139.98      2.62 o 
   5  -4   7      212.24      196.19      4.21 o 
   6  -4   7      102.34      100.40      3.27 o 
   7  -4   7        0.65        1.31      1.19 o 
   8  -4   7        5.81        5.17      1.45 o 
   9  -4   7       24.45       26.64      2.34 o 
  10  -4   7        2.23       -0.66      1.81 o 
 -13  -3   7       26.68       26.54      3.10 o 
 -12  -3   7       60.71       53.03      2.75 o 
 -11  -3   7        2.98        3.27      0.93 o 
 -10  -3   7      189.20      169.65      3.70 o 
  -9  -3   7      250.53      239.86      5.10 o 
  -8  -3   7      368.37      364.85      5.75 o 
  -7  -3   7       79.11       72.98      1.58 o 
  -6  -3   7      182.72      199.77      3.42 o 
  -5  -3   7       37.55       36.26      1.01 o 
  -4  -3   7      679.14      718.16      8.91 o 
  -3  -3   7      146.68      156.81      2.41 o 
  -2  -3   7     1158.16     1192.58     13.00 o 
  -1  -3   7     1164.85     1218.00     12.12 o 
   0  -3   7      317.31      395.25      4.77 o 
   1  -3   7     1128.75     1158.21     13.57 o 
   2  -3   7      917.97      921.99     10.40 o 
   3  -3   7      186.95      184.31      2.67 o 
   4  -3   7       38.86       33.18      1.32 o 
   5  -3   7      658.33      653.59     10.53 o 
   6  -3   7       36.56       34.36      1.95 o 
   7  -3   7        8.62        8.76      1.42 o 
   8  -3   7       15.47       15.53      1.67 o 
   9  -3   7       77.61       71.58      3.07 o 
  10  -3   7       40.84       42.53      2.65 o 
 -13  -2   7        3.59        5.37      1.50 o 
 -12  -2   7       10.85        9.17      2.94 o 
 -11  -2   7        2.20       -0.69      0.69 o 
 -10  -2   7       51.20       46.68      2.78 o 
  -9  -2   7      114.52      117.36      2.33 o 
  -8  -2   7       80.45       78.00      2.06 o 
  -7  -2   7       32.27       38.17      1.26 o 
  -6  -2   7       52.94       43.97      1.18 o 
  -5  -2   7       17.33       14.86      0.49 o 
  -4  -2   7      212.80      225.12      2.99 o 
  -3  -2   7      263.97      265.36      3.61 o 
  -2  -2   7      362.85      357.47      4.44 o 
  -1  -2   7       63.05       51.66      1.70 o 
   0  -2   7       71.81       99.93      1.63 o 
   1  -2   7        0.00        0.16      0.45 o 
   2  -2   7       45.18       47.16      1.14 o 
   3  -2   7       35.61       31.05      1.01 o 
   4  -2   7        0.85       -0.66      0.66 o 
   5  -2   7      198.80      194.48      4.12 o 
   6  -2   7        8.14        6.79      1.30 o 
   7  -2   7        1.38        0.74      1.13 o 
   8  -2   7        1.20        1.95      1.24 o 
   9  -2   7        0.06       -1.30      1.30 o 
  10  -2   7        1.47        2.82      1.52 o 
 -13  -1   7       28.18       24.44      1.69 o 
 -12  -1   7       20.00       21.75      1.21 o 
 -11  -1   7        2.45        2.54      0.68 o 
 -10  -1   7      169.34      158.24      3.73 o 
  -9  -1   7      493.39      462.16      8.10 o 
  -8  -1   7       44.66       54.09      3.00 o 
  -7  -1   7        7.54       11.62      0.72 o 
  -6  -1   7       53.83       46.04      1.28 o 
  -5  -1   7       30.09       22.02      0.78 o 
  -4  -1   7        2.92        5.59      0.38 o 
  -3  -1   7     1378.34     1466.52     24.78 o 
  -2  -1   7      749.50      839.63      9.18 o 
  -1  -1   7     7450.77     7838.57     73.75 o 
   0  -1   7      200.71      179.43      2.33 o 
   1  -1   7      225.06      207.72      2.78 o 
   2  -1   7       29.57       25.18      1.23 o 
   3  -1   7       58.46       58.22      1.37 o 
   4  -1   7      447.19      435.27      6.08 o 
   5  -1   7      366.79      355.72      5.66 o 
   6  -1   7      201.87      190.96      4.13 o 
   7  -1   7      116.78      114.09      3.54 o 
   8  -1   7       15.17       15.16      1.70 o 
   9  -1   7       41.23       47.29      2.50 o 
  10  -1   7       36.98       33.01      2.28 o 
 -13   0   7       13.83       12.81      2.16 o 
 -12   0   7       21.00       20.20      1.43 o 
 -11   0   7        0.00       -0.03      0.70 o 
 -10   0   7      416.35      409.64     17.87 o 
  -9   0   7      175.20      170.09      5.84 o 
  -8   0   7      170.05      183.20      6.04 o 
  -7   0   7       22.56       21.93      1.92 o 
  -6   0   7       53.48       52.88      1.74 o 
  -5   0   7      154.20      151.31      2.82 o 
  -4   0   7     1008.92     1065.97     13.85 o 
  -3   0   7        5.31        8.55      0.44 o 
  -2   0   7     1209.39     1250.18     14.12 o 
  -1   0   7      398.05      429.20      4.73 o 
   0   0   7      329.63      358.95      5.11 o 
   1   0   7      910.29      962.89     11.29 o 
   2   0   7      556.71      597.02      7.34 o 
   3   0   7       35.84       30.67      1.00 o 
   4   0   7      307.17      280.33      4.25 o 
   5   0   7       39.57       38.15      1.47 o 
   6   0   7        7.90        7.28      0.93 o 
   7   0   7        0.88       -1.02      1.02 o 
   8   0   7       15.98       14.45      2.46 o 
   9   0   7        5.39        4.49      1.49 o 
  10   0   7        1.71       -1.56      1.56 o 
 -13   1   7       41.60       45.31      3.45 o 
 -12   1   7       19.46       19.83      1.40 o 
 -11   1   7        0.05        0.44      1.02 o 
 -10   1   7       22.09       24.02      3.97 o 
  -9   1   7      117.88      116.35      4.62 o 
  -8   1   7      642.27      602.28     20.78 o 
  -7   1   7       19.21       13.46      1.98 o 
  -6   1   7      834.41      830.27     13.38 o 
  -5   1   7     2306.31     2425.01     31.13 o 
  -4   1   7       21.41       13.46      0.56 o 
  -3   1   7      422.17      456.77      5.81 o 
  -2   1   7     3139.54     3245.04     33.93 o 
  -1   1   7     4865.01     4971.79     49.05 o 
   0   1   7        1.90        1.57      0.38 o 
   1   1   7       82.52       81.61      1.79 o 
   2   1   7     3414.90     3429.48     41.31 o 
   3   1   7      142.43      127.18      2.35 o 
   4   1   7      357.97      343.72      5.04 o 
   5   1   7       39.83       35.20      1.46 o 
   6   1   7      203.12      187.48      4.00 o 
   7   1   7       51.86       43.43      2.79 o 
   8   1   7        2.19        2.51      1.31 o 
   9   1   7       16.18       18.53      1.93 o 
  10   1   7        4.98        8.24      1.98 o 
 -13   2   7       35.18       37.33      3.39 o 
 -12   2   7      134.39      132.48      4.00 o 
 -11   2   7       52.42       57.37      1.61 o 
 -10   2   7       70.53       76.39      2.26 o 
  -9   2   7      222.22      224.63      4.84 o 
  -8   2   7      217.70      216.95      4.70 o 
  -7   2   7       19.43       15.24      1.05 o 
  -6   2   7      741.21      747.65     10.96 o 
  -5   2   7      124.18      112.77      1.72 o 
  -4   2   7        5.35        7.79      0.42 o 
  -3   2   7      449.77      490.70      5.54 o 
  -2   2   7      823.29      864.55      9.47 o 
  -1   2   7      129.04      120.61      1.80 o 
   0   2   7      197.98      197.96      3.28 o 
   1   2   7       26.35       33.43      1.15 o 
   2   2   7       52.81       55.70      1.65 o 
   3   2   7       50.99       38.15      1.38 o 
   4   2   7       94.46       95.00      2.27 o 
   5   2   7       44.47       37.51      1.57 o 
   6   2   7        1.36        0.88      0.92 o 
   7   2   7        3.84        2.24      1.20 o 
   8   2   7       15.28       17.55      1.80 o 
   9   2   7        0.02        1.01      1.64 o 
  10   2   7        0.32        0.38      1.73 o 
 -13   3   7       22.54       22.88      1.61 o 
 -12   3   7       23.91       24.44      1.33 o 
 -11   3   7        4.12        3.78      0.76 o 
 -10   3   7        5.50       10.20      0.87 o 
  -9   3   7       49.03       46.72      1.20 o 
  -8   3   7      245.48      219.25      4.40 o 
  -7   3   7       50.26       52.23      1.18 o 
  -6   3   7        0.50        0.13      0.33 o 
  -5   3   7     1508.44     1537.98     18.49 o 
  -4   3   7      595.75      635.19      7.44 o 
  -3   3   7      106.28      109.15      1.76 o 
  -2   3   7     1535.63     1542.56     16.49 o 
  -1   3   7       89.31      117.85      1.81 o 
   0   3   7      640.18      685.30      9.51 o 
   1   3   7        7.90        6.82      0.71 o 
   2   3   7     1618.79     1568.93     20.81 o 
   3   3   7      677.85      650.33      9.36 o 
   4   3   7       60.07       50.01      1.70 o 
   5   3   7      312.53      301.80      5.69 o 
   6   3   7      332.01      322.46      7.99 o 
   7   3   7       35.39       32.84      2.29 o 
   8   3   7        0.56        0.60      1.29 o 
   9   3   7       15.82       12.03      2.14 o 
  10   3   7       49.97       57.82      3.43 o 
 -13   4   7       23.85       27.64      1.92 o 
 -12   4   7        7.97        5.03      1.28 o 
 -11   4   7        4.78        4.83      0.87 o 
 -10   4   7       12.21       16.55      1.05 o 
  -9   4   7      243.57      230.92      4.17 o 
  -8   4   7       21.37       19.83      0.90 o 
  -7   4   7      121.15      134.37      2.98 o 
  -6   4   7        4.42        2.47      0.56 o 
  -5   4   7      685.43      658.42      8.26 o 
  -4   4   7       49.07       55.93      1.56 o 
  -3   4   7       28.64       32.42      0.99 o 
  -2   4   7      146.72      150.76      3.11 o 
  -1   4   7       12.44       12.22      0.64 o 
   0   4   7      200.55      209.07      3.30 o 
   1   4   7        0.04        0.21      0.56 o 
   2   4   7      866.35      854.06     11.92 o 
   3   4   7      112.25      111.51      3.88 o 
   4   4   7        0.08       -0.14      0.97 o 
   5   4   7        2.03        0.40      0.97 o 
   6   4   7        9.44        8.53      1.23 o 
   7   4   7        3.52        1.35      1.30 o 
   8   4   7        8.38        6.27      2.85 o 
   9   4   7        1.92        1.18      1.77 o 
 -13   5   7       38.74       39.06      3.39 o 
 -12   5   7       34.22       36.34      2.26 o 
 -11   5   7        3.07        3.49      1.21 o 
 -10   5   7       23.71       28.28      1.47 o 
  -9   5   7       17.13       19.24      1.20 o 
  -8   5   7       24.12       22.30      1.33 o 
  -7   5   7       15.88       15.31      1.02 o 
  -6   5   7      163.19      176.06      2.75 o 
  -5   5   7      426.70      429.50      5.74 o 
  -4   5   7      405.66      385.56      4.94 o 
  -3   5   7       16.06       16.73      0.79 o 
  -2   5   7        3.20        1.58      0.53 o 
  -1   5   7      228.00      233.12      3.57 o 
   0   5   7       62.16       67.09      2.29 o 
   1   5   7      370.51      355.29      5.62 o 
   2   5   7      243.12      252.31      5.20 o 
   3   5   7        3.39        1.57      1.19 o 
   4   5   7      154.40      155.02      3.73 o 
   5   5   7        0.03        0.95      0.97 o 
   6   5   7       65.38       60.60      4.16 o 
   7   5   7       64.31       62.78      3.48 o 
   8   5   7        2.60        3.88      1.83 o 
   9   5   7       28.63       31.43      3.11 o 
 -12   6   7       37.39       46.68      5.53 o 
 -11   6   7        1.79       -1.18      1.18 o 
 -10   6   7       23.35       20.36      1.74 o 
  -9   6   7       90.00       81.55      3.25 o 
  -8   6   7       29.12       26.83      1.14 o 
  -7   6   7        0.11       -0.40      0.64 o 
  -6   6   7      138.60      145.58      2.99 o 
  -5   6   7      392.14      378.13      6.26 o 
  -4   6   7      101.63      100.28      1.92 o 
  -3   6   7        0.00       -0.42      0.55 o 
  -2   6   7      124.06      112.59      2.42 o 
  -1   6   7       37.28       38.64      1.41 o 
   0   6   7       51.07       47.34      1.57 o 
   1   6   7      187.24      167.61      3.32 o 
   2   6   7      468.80      437.19     10.05 o 
   3   6   7      273.52      282.89      6.24 o 
   4   6   7      164.90      161.86      5.23 o 
   5   6   7        3.60        2.40      1.57 o 
   6   6   7        6.31        5.26      1.72 o 
   7   6   7        1.73        1.41      2.39 o 
   8   6   7        2.40        1.74      1.93 o 
 -12   7   7       20.50       20.25      2.18 o 
 -11   7   7        1.52        0.01      1.42 o 
 -10   7   7       21.64       26.06      3.24 o 
  -9   7   7        0.02       -1.13      1.13 o 
  -8   7   7       32.59       35.69      2.65 o 
  -7   7   7       20.24       18.88      1.25 o 
  -6   7   7        1.57        1.64      0.81 o 
  -5   7   7      591.03      591.30     10.56 o 
  -4   7   7      612.66      574.82     10.35 o 
  -3   7   7       65.79       66.69      2.10 o 
  -2   7   7      216.62      212.99      4.25 o 
  -1   7   7      267.83      262.02      5.01 o 
   0   7   7       31.47       30.80      1.76 o 
   1   7   7       61.91       56.42      2.27 o 
   2   7   7      204.13      187.32      4.79 o 
   3   7   7      654.79      655.01     14.32 o 
   4   7   7        2.83        2.58      1.57 o 
   5   7   7       33.37       38.29      3.56 o 
   6   7   7       50.73       47.98      4.13 o 
   7   7   7        1.26       -0.18      2.29 o 
   8   7   7        3.60        1.10      2.01 o 
 -11   8   7        0.16       -0.72      2.08 o 
 -10   8   7       19.82       17.19      2.12 o 
  -9   8   7        8.76        6.29      1.64 o 
  -8   8   7       47.01       48.08      2.92 o 
  -7   8   7        1.26        0.83      1.23 o 
  -6   8   7       13.08       12.79      1.24 o 
  -5   8   7       55.25       55.10      2.10 o 
  -4   8   7      704.33      640.37     10.28 o 
  -3   8   7        2.39        0.37      1.00 o 
  -2   8   7      215.07      196.32      4.18 o 
  -1   8   7       42.38       35.74      1.93 o 
   0   8   7        4.56        4.31      1.22 o 
   1   8   7        1.02       -1.32      1.69 o 
   2   8   7       36.58       34.38      2.66 o 
   3   8   7       34.46       37.20      2.83 o 
   4   8   7       14.48       15.26      2.22 o 
   5   8   7        1.98        2.60      2.36 o 
   6   8   7        9.57        7.66      3.56 o 
   7   8   7        2.63        6.58      2.85 o 
 -11   9   7       11.50       12.83      2.24 o 
 -10   9   7        0.93        0.42      3.20 o 
  -9   9   7       14.86       17.18      2.20 o 
  -8   9   7       26.23       23.10      3.16 o 
  -7   9   7       14.13        9.01      1.49 o 
  -6   9   7       16.89       17.56      1.69 o 
  -5   9   7      246.07      244.55      9.41 o 
  -4   9   7       69.96       73.01      2.46 o 
  -3   9   7       11.73       12.83      1.27 o 
  -2   9   7      186.20      188.25      4.19 o 
  -1   9   7       65.35       67.25      2.47 o 
   0   9   7       97.89      106.51      3.10 o 
   1   9   7      102.24      108.67      3.66 o 
   2   9   7       17.37       19.12      1.91 o 
   3   9   7      113.63      122.25      4.84 o 
   4   9   7      106.18       91.83      5.59 o 
   5   9   7       19.42       17.97      3.34 o 
   6   9   7       21.27       25.90      3.77 o 
   7   9   7       30.18       28.96      5.86 o 
 -10  10   7       14.37       10.35      2.25 o 
  -9  10   7      108.28      111.84      5.00 o 
  -8  10   7        5.37        3.37      1.86 o 
  -7  10   7        8.25       12.98      2.15 o 
  -6  10   7       49.64       49.37      6.76 o 
  -5  10   7       70.02       64.69      3.71 o 
  -4  10   7       26.91       27.57      3.39 o 
  -3  10   7        0.06       -0.79      1.25 o 
  -2  10   7       69.98       64.94      3.43 o 
  -1  10   7       55.43       54.31      5.84 o 
   0  10   7       17.58       14.32      2.53 o 
   1  10   7       41.08       39.00      2.85 o 
   2  10   7        1.62        2.17      2.13 o 
   3  10   7       14.70       14.15      3.21 o 
   4  10   7        4.00        3.30      2.74 o 
   5  10   7        0.55       -0.72      4.32 o 
   6  10   7        1.39       -0.60      3.40 o 
  -9  11   7       17.30       22.05      2.87 o 
  -8  11   7        4.34        4.49      1.99 o 
  -7  11   7       25.23       19.15      2.61 o 
  -6  11   7       55.57       77.87      4.32 o 
  -5  11   7       30.44       30.09      2.85 o 
  -4  11   7        6.86        5.51      2.24 o 
  -3  11   7        9.45        9.35      1.83 o 
  -2  11   7       19.37       27.33      3.12 o 
  -1  11   7      109.93      109.66      5.55 o 
   0  11   7        7.45        6.63      2.38 o 
   1  11   7       14.45       18.73      3.00 o 
   2  11   7      111.39      111.38      5.49 o 
   3  11   7        0.09        4.92      4.22 o 
   4  11   7        0.62        0.53      2.74 o 
   5  11   7        2.74       -1.26      3.86 o 
  -8  12   7        6.55        7.64      2.44 o 
  -7  12   7       24.44       29.51      3.20 o 
  -6  12   7       31.97       40.13      3.49 o 
  -5  12   7       49.08       45.40      3.62 o 
  -4  12   7       13.77       10.88      2.37 o 
  -3  12   7        0.80        0.75      3.72 o 
  -2  12   7        5.83        3.57      2.22 o 
  -1  12   7      121.99      142.05      6.82 o 
   0  12   7       34.95       36.11      3.78 o 
   1  12   7       15.43       18.45      3.14 o 
   2  12   7       15.49       10.04      4.72 o 
   3  12   7       50.29       51.47      7.13 o 
  -6  13   7        3.65        2.85      3.29 o 
  -5  13   7       38.12       34.69      4.84 o 
  -4  13   7        0.82        1.77      2.71 o 
  -3  13   7        0.32        0.73      2.78 o 
  -2  13   7       47.91       54.17      4.43 o 
  -1  13   7        0.44        0.50      2.39 o 
   0  13   7        5.60        9.19      3.75 o 
   1  13   7        7.13        4.16      4.50 o 
   2  13   7        1.90        3.73      4.68 o 
  -2 -15   8        2.65        1.26      4.09 o 
  -1 -15   8       13.48       10.92      3.11 o 
  -5 -14   8       14.62       20.26      5.21 o 
  -4 -14   8        4.48        5.52      4.13 o 
  -3 -14   8        1.10       -1.05      3.17 o 
  -2 -14   8        0.51       -0.79      2.24 o 
  -1 -14   8        0.00        1.93      2.33 o 
   0 -14   8        0.08        0.30      2.27 o 
   1 -14   8       55.78       52.99      5.99 o 
   2 -14   8        8.55        6.31      3.50 o 
   3 -14   8       16.09       19.83      4.56 o 
  -7 -13   8       15.29       27.34      5.34 o 
  -6 -13   8       21.66       30.94      5.31 o 
  -5 -13   8        2.84        2.73      3.33 o 
  -4 -13   8       89.24       90.59      7.59 o 
  -3 -13   8       18.77       18.34      4.44 o 
  -2 -13   8        6.27        9.41      2.60 o 
  -1 -13   8       21.24       26.22      3.28 o 
   0 -13   8       59.73       58.76      4.60 o 
   1 -13   8       43.72       44.37      4.23 o 
   2 -13   8        4.39        2.69      2.99 o 
   3 -13   8        8.64       11.26      2.86 o 
   4 -13   8        4.42        8.12      2.66 o 
   5 -13   8       29.77       30.05      5.41 o 
  -8 -12   8        1.09        2.24      2.24 o 
  -7 -12   8        0.46        4.25      2.18 o 
  -6 -12   8        0.24        1.48      3.00 o 
  -5 -12   8        1.56        1.62      1.80 o 
  -4 -12   8        5.78        3.39      3.89 o 
  -3 -12   8       10.17        5.71      2.17 o 
  -2 -12   8       35.78       33.86      3.20 o 
  -1 -12   8       18.23       24.33      2.96 o 
   0 -12   8        1.70        6.69      2.13 o 
   1 -12   8        1.71       -1.52      2.66 o 
   2 -12   8        2.94       -0.93      1.61 o 
   3 -12   8        0.05        2.41      2.03 o 
   4 -12   8        1.17        3.17      2.31 o 
   5 -12   8        5.23        4.85      2.52 o 
   6 -12   8        0.01        4.23      2.59 o 
  -9 -11   8        3.64        2.75      2.21 o 
  -8 -11   8       41.62       43.05      3.56 o 
  -7 -11   8       65.55       67.89      5.84 o 
  -6 -11   8       11.05       12.84      2.37 o 
  -5 -11   8       26.50       31.68      2.91 o 
  -4 -11   8      106.68      108.41      5.00 o 
  -3 -11   8       19.59       18.80      1.92 o 
  -2 -11   8        6.33        5.83      1.56 o 
  -1 -11   8        2.55        2.01      1.71 o 
   0 -11   8       66.93       70.13      3.52 o 
   1 -11   8      122.94      115.98      4.36 o 
   2 -11   8        0.02       -0.13      1.48 o 
   3 -11   8       18.27       17.37      2.65 o 
   4 -11   8       67.96       79.79      5.79 o 
   5 -11   8        6.54        9.61      2.59 o 
   6 -11   8        0.79        0.75      2.25 o 
   7 -11   8       16.82       21.23      5.32 o 
 -10 -10   8        0.40        1.05      2.87 o 
  -9 -10   8        1.68        3.83      2.67 o 
  -8 -10   8       34.64       35.56      4.69 o 
  -7 -10   8       11.55       12.95      2.18 o 
  -6 -10   8        0.85        4.24      1.71 o 
  -5 -10   8        0.19        1.57      1.51 o 
  -4 -10   8       18.61       20.30      1.93 o 
  -3 -10   8       17.51       12.43      1.67 o 
  -2 -10   8       46.50       48.50      3.10 o 
  -1 -10   8        4.72        5.93      1.43 o 
   0 -10   8        5.17        6.76      1.54 o 
   1 -10   8        2.29        3.92      1.83 o 
   2 -10   8       13.59       11.90      1.78 o 
   3 -10   8        7.70        5.56      1.85 o 
   4 -10   8       77.99       86.17      5.40 o 
   5 -10   8       26.71       27.80      4.38 o 
   6 -10   8       21.20       16.32      2.97 o 
   7 -10   8        1.17        4.60      1.96 o 
 -11  -9   8      125.93      140.21      6.02 o 
 -10  -9   8       65.98       75.35      4.33 o 
  -9  -9   8        8.63       10.29      1.97 o 
  -8  -9   8        5.95        4.57      1.74 o 
  -7  -9   8       24.07       27.87      2.28 o 
  -6  -9   8      120.19      115.79      4.13 o 
  -5  -9   8        7.25        5.33      1.49 o 
  -4  -9   8        0.59        1.81      1.89 o 
  -3  -9   8     1106.22     1071.22     18.66 o 
  -2  -9   8      215.85      210.09      4.47 o 
  -1  -9   8       15.39        9.62      1.52 o 
   0  -9   8       37.90       33.45      1.85 o 
   1  -9   8      215.02      215.47      6.69 o 
   2  -9   8       55.87       67.53      3.15 o 
   3  -9   8       45.57       48.96      3.33 o 
   4  -9   8      172.61      184.79      7.01 o 
   5  -9   8       39.82       36.48      4.61 o 
   6  -9   8        8.91       11.27      2.16 o 
   7  -9   8       26.41       29.34      3.32 o 
   8  -9   8       21.81       26.59      2.72 o 
 -11  -8   8        0.22        1.27      1.82 o 
 -10  -8   8       28.75       27.19      3.21 o 
  -9  -8   8        3.74        3.55      1.47 o 
  -8  -8   8       10.23        9.68      1.63 o 
  -7  -8   8       58.00       50.81      3.29 o 
  -6  -8   8       28.83       23.44      1.89 o 
  -5  -8   8        1.44        0.84      1.23 o 
  -4  -8   8       46.52       41.36      2.03 o 
  -3  -8   8       25.14       25.15      1.47 o 
  -2  -8   8      255.14      235.58      4.70 o 
  -1  -8   8        2.16        1.81      0.92 o 
   0  -8   8       65.96       72.33      2.51 o 
   1  -8   8        4.18        5.53      1.09 o 
   2  -8   8       12.07       10.89      1.60 o 
   3  -8   8       95.80      103.51      3.15 o 
   4  -8   8       20.25       21.39      2.05 o 
   5  -8   8      288.13      315.03      9.93 o 
   6  -8   8        2.42        2.37      1.66 o 
   7  -8   8        0.22        1.89      1.63 o 
   8  -8   8        3.92        2.51      2.57 o 
 -12  -7   8       16.46       17.28      2.53 o 
 -11  -7   8       44.71       51.01      3.27 o 
 -10  -7   8       90.40       98.62      8.94 o 
  -9  -7   8        1.65       -0.05      1.96 o 
  -8  -7   8       83.00       80.63      3.24 o 
  -7  -7   8       72.73       72.86      2.96 o 
  -6  -7   8       46.16       49.78      2.47 o 
  -5  -7   8       35.89       36.25      2.10 o 
  -4  -7   8      118.65      125.34      4.29 o 
  -3  -7   8      973.88      947.04     14.47 o 
  -2  -7   8      607.02      568.11      8.36 o 
  -1  -7   8       75.67       59.86      1.82 o 
   0  -7   8      564.50      528.91      8.73 o 
   1  -7   8       57.56       47.97      1.71 o 
   2  -7   8       18.25       16.73      1.27 o 
   3  -7   8        1.02        0.77      0.88 o 
   4  -7   8      192.71      189.76      4.73 o 
   5  -7   8      205.16      205.04      5.22 o 
   6  -7   8       25.18       24.24      2.27 o 
   7  -7   8        9.32       11.17      1.96 o 
   8  -7   8        9.35        6.88      1.92 o 
   9  -7   8        5.77        5.71      2.00 o 
 -12  -6   8       12.47       17.17      2.20 o 
 -11  -6   8        1.20        3.41      1.61 o 
 -10  -6   8       39.64       48.93      2.56 o 
  -9  -6   8       27.30       28.94      1.92 o 
  -8  -6   8        5.87        4.59      1.22 o 
  -7  -6   8      405.86      379.19      7.23 o 
  -6  -6   8        4.23        3.48      0.93 o 
  -5  -6   8       10.00       10.03      0.89 o 
  -4  -6   8       27.67       22.87      0.93 o 
  -3  -6   8       29.28       27.24      0.98 o 
  -2  -6   8       34.80       30.71      1.49 o 
  -1  -6   8        1.50       -0.17      0.60 o 
   0  -6   8      123.24      127.26      2.97 o 
   1  -6   8        3.07       -0.21      0.72 o 
   2  -6   8      245.53      245.54      4.21 o 
   3  -6   8       67.96       72.12      2.23 o 
   4  -6   8      105.99       98.42      2.96 o 
   5  -6   8        0.50       -0.48      1.02 o 
   6  -6   8       55.09       53.29      2.56 o 
   7  -6   8        6.08        1.87      1.60 o 
   8  -6   8       11.13       11.97      2.21 o 
   9  -6   8        4.08        2.39      1.80 o 
 -13  -5   8       67.53       67.04      5.02 o 
 -12  -5   8        0.04       -2.08      2.08 o 
 -11  -5   8      119.13      119.98      5.18 o 
 -10  -5   8      138.49      143.79      4.22 o 
  -9  -5   8        0.33        0.71      0.83 o 
  -8  -5   8      172.85      166.53      3.74 o 
  -7  -5   8      200.22      200.26      4.61 o 
  -6  -5   8      868.05      841.28     11.52 o 
  -5  -5   8      108.03      100.17      2.06 o 
  -4  -5   8      144.91      133.05      2.13 o 
  -3  -5   8     1200.82     1213.36     14.02 o 
  -2  -5   8      269.79      252.74      3.54 o 
  -1  -5   8       72.83       81.76      1.66 o 
   0  -5   8      727.05      708.00     11.02 o 
   1  -5   8      362.51      362.98      5.23 o 
   2  -5   8       71.77       64.55      1.69 o 
   3  -5   8       35.79       31.13      1.32 o 
   4  -5   8     1121.93     1143.57     15.74 o 
   5  -5   8       19.13       19.18      1.49 o 
   6  -5   8        2.37        3.89      1.30 o 
   7  -5   8        3.40        2.24      1.83 o 
   8  -5   8       39.29       36.41      2.72 o 
   9  -5   8        8.49        8.22      3.46 o 
 -13  -4   8       19.66       23.48      2.15 o 
 -12  -4   8        0.39       -0.86      1.30 o 
 -11  -4   8       23.44       31.14      2.04 o 
 -10  -4   8        5.46        5.68      0.92 o 
  -9  -4   8        0.90        0.25      0.70 o 
  -8  -4   8        0.18        0.36      0.66 o 
  -7  -4   8      180.21      176.86      3.25 o 
  -6  -4   8      150.47      153.09      2.86 o 
  -5  -4   8      456.80      461.68      6.02 o 
  -4  -4   8       22.38       17.57      0.77 o 
  -3  -4   8       75.69       72.92      1.72 o 
  -2  -4   8       43.22       41.79      1.10 o 
  -1  -4   8      180.33      190.30      2.51 o 
   0  -4   8       43.56       31.84      1.70 o 
   1  -4   8      170.45      175.50      2.94 o 
   2  -4   8      221.35      210.31      3.21 o 
   3  -4   8       44.41       48.57      1.76 o 
   4  -4   8       60.01       56.33      1.81 o 
   5  -4   8      189.79      185.95      4.17 o 
   6  -4   8       30.86       29.93      1.96 o 
   7  -4   8       63.36       71.52      2.95 o 
   8  -4   8        9.77        8.80      1.57 o 
   9  -4   8        3.53        5.31      1.92 o 
  10  -4   8        0.84       -0.90      1.72 o 
 -13  -3   8       43.83       47.86      4.84 o 
 -12  -3   8        2.14        2.41      1.20 o 
 -11  -3   8       75.84       63.74      2.33 o 
 -10  -3   8      160.07      160.17      3.40 o 
  -9  -3   8        0.01        1.38      0.63 o 
  -8  -3   8      149.41      136.21      2.39 o 
  -7  -3   8      141.56      144.76      2.46 o 
  -6  -3   8       32.05       26.64      0.89 o 
  -5  -3   8      116.46      108.02      1.83 o 
  -4  -3   8      534.98      579.99      7.42 o 
  -3  -3   8      360.25      357.87      4.53 o 
  -2  -3   8      339.75      348.86      4.47 o 
  -1  -3   8       26.42       29.98      0.83 o 
   0  -3   8       40.75       30.86      1.22 o 
   1  -3   8      653.89      595.44      7.02 o 
   2  -3   8      509.51      506.44      6.12 o 
   3  -3   8      228.64      212.57      3.51 o 
   4  -3   8       27.33       23.80      1.52 o 
   5  -3   8      343.54      322.73      6.06 o 
   6  -3   8       68.60       65.14      2.66 o 
   7  -3   8       54.65       47.53      2.38 o 
   8  -3   8       45.38       47.82      2.80 o 
   9  -3   8       36.74       37.48      2.78 o 
  10  -3   8        0.23       -1.66      1.66 o 
 -13  -2   8       15.89       20.03      2.54 o 
 -12  -2   8       16.16       17.13      1.12 o 
 -11  -2   8        5.62        5.90      0.72 o 
 -10  -2   8       20.40       19.78      1.08 o 
  -9  -2   8       13.55        8.98      0.78 o 
  -8  -2   8       10.91        8.95      0.78 o 
  -7  -2   8        2.76        3.14      0.74 o 
  -6  -2   8        0.27        0.21      0.37 o 
  -5  -2   8       73.63       74.32      1.34 o 
  -4  -2   8      190.20      181.72      2.57 o 
  -3  -2   8       23.24       22.13      1.17 o 
  -2  -2   8      127.88      140.29      2.13 o 
  -1  -2   8      155.13      158.25      2.23 o 
   0  -2   8        3.11        2.21      0.43 o 
   1  -2   8       10.01       10.67      0.69 o 
   2  -2   8       17.30       15.32      0.80 o 
   3  -2   8      174.39      155.59      2.60 o 
   4  -2   8      696.79      660.79     10.58 o 
   5  -2   8        1.79        2.09      1.04 o 
   6  -2   8        0.03       -0.72      1.05 o 
   7  -2   8        4.74        7.29      1.42 o 
   8  -2   8       42.73       42.97      2.41 o 
   9  -2   8        7.99        6.46      1.95 o 
  10  -2   8        3.47        0.02      1.71 o 
 -13  -1   8        3.90        2.43      1.58 o 
 -12  -1   8       55.64       44.75      2.03 o 
 -11  -1   8       41.80       40.12      4.54 o 
 -10  -1   8      143.70      149.97      8.96 o 
  -9  -1   8      168.43      161.31      5.87 o 
  -8  -1   8      221.24      196.46      6.62 o 
  -7  -1   8      190.07      180.45      3.55 o 
  -6  -1   8      182.95      174.77      3.03 o 
  -5  -1   8      127.34      124.89      1.87 o 
  -4  -1   8      250.11      298.71      3.74 o 
  -3  -1   8      286.00      258.58      3.62 o 
  -2  -1   8        5.77        5.48      0.44 o 
  -1  -1   8      487.79      519.93      5.42 o 
   0  -1   8      411.73      423.89      4.80 o 
   1  -1   8      783.34      781.56      8.84 o 
   2  -1   8      204.14      203.93      2.88 o 
   3  -1   8      443.16      428.23      5.62 o 
   4  -1   8        1.87        0.22      0.80 o 
   5  -1   8      113.32      113.33      2.90 o 
   6  -1   8        1.90        1.05      1.13 o 
   7  -1   8       21.07       19.98      1.75 o 
   8  -1   8       12.21       13.65      1.83 o 
   9  -1   8       25.18       37.71      2.83 o 
  10  -1   8        5.60        7.61      1.98 o 
 -13   0   8       20.35       22.10      3.06 o 
 -12   0   8        4.77        1.98      0.83 o 
 -11   0   8       49.25       61.66      5.85 o 
 -10   0   8       86.44       94.73      7.07 o 
  -9   0   8       26.92       25.91      2.32 o 
  -8   0   8        2.38        1.42      1.30 o 
  -7   0   8      133.61      126.05      4.74 o 
  -6   0   8       30.75       32.09      0.98 o 
  -5   0   8        0.07        1.05      0.60 o 
  -4   0   8      158.98      170.81      2.44 o 
  -3   0   8      190.91      193.26      2.86 o 
  -2   0   8      960.36     1001.28     11.64 o 
  -1   0   8       35.46       46.56      0.99 o 
   0   0   8       96.89      131.96      2.08 o 
   1   0   8       77.50       72.48      1.53 o 
   2   0   8      176.62      177.83      2.80 o 
   3   0   8       16.92       16.95      1.13 o 
   4   0   8       78.44       69.20      2.35 o 
   5   0   8      208.19      195.14      3.77 o 
   6   0   8        2.93        2.64      1.23 o 
   7   0   8        1.83       -0.34      1.23 o 
   8   0   8        0.12        0.82      1.32 o 
   9   0   8       45.83       42.80      2.94 o 
  10   0   8        0.01       -0.19      2.17 o 
 -13   1   8        0.52        1.17      2.10 o 
 -12   1   8       22.71       19.70      1.22 o 
 -11   1   8       39.15       45.68      5.31 o 
 -10   1   8      162.86      137.60      8.54 o 
  -9   1   8      150.73      152.60      5.63 o 
  -8   1   8       83.64       85.32      4.89 o 
  -7   1   8      340.21      333.98      6.57 o 
  -6   1   8     1125.43     1206.09     19.30 o 
  -5   1   8      109.82      106.91      1.68 o 
  -4   1   8     1349.40     1303.54     14.69 o 
  -3   1   8     3967.43     4073.55     48.09 o 
  -2   1   8      351.88      308.50      3.97 o 
  -1   1   8       27.79       24.74      0.83 o 
   0   1   8       38.88       27.59      1.05 o 
   1   1   8      629.53      594.81      7.89 o 
   2   1   8     1275.14     1260.33     15.82 o 
   3   1   8        8.43       11.42      0.90 o 
   4   1   8     1738.33     1693.96     21.13 o 
   5   1   8       73.24       75.34      3.11 o 
   6   1   8        9.53        4.97      1.28 o 
   7   1   8       23.61       20.44      1.80 o 
   8   1   8       16.78       15.60      2.08 o 
   9   1   8       60.29       67.08      4.27 o 
 -13   2   8        1.24        1.08      1.67 o 
 -12   2   8        0.10        0.06      1.53 o 
 -11   2   8       77.84       91.12      7.31 o 
  -9   2   8       26.24       28.81      2.91 o 
  -8   2   8        1.56        0.26      0.52 o 
  -7   2   8        8.94       10.56      0.78 o 
  -6   2   8       21.31       25.64      0.88 o 
  -5   2   8        4.07        3.84      0.52 o 
  -4   2   8        0.19        0.02      0.34 o 
  -3   2   8      169.08      170.03      2.32 o 
  -2   2   8       53.99       47.35      1.08 o 
  -1   2   8       45.49       45.61      1.42 o 
   0   2   8      174.98      170.30      2.78 o 
   1   2   8        8.72        6.60      0.76 o 
   2   2   8       10.76       10.54      0.92 o 
   3   2   8      119.30      117.05      2.39 o 
   4   2   8      214.77      198.17      3.47 o 
   5   2   8       10.29        7.71      1.05 o 
   6   2   8        0.49       -1.05      1.05 o 
   7   2   8       23.21       26.72      2.02 o 
   8   2   8        7.50        5.48      1.83 o 
   9   2   8        0.75        0.25      1.76 o 
 -13   3   8        6.19        5.85      1.88 o 
 -12   3   8       25.54       27.31      2.48 o 
 -11   3   8       56.43       55.55      2.10 o 
 -10   3   8       81.73       77.14      1.91 o 
  -9   3   8        7.99        6.78      0.99 o 
  -8   3   8      170.01      164.08      2.96 o 
  -7   3   8      668.05      658.43     10.20 o 
  -6   3   8      115.32      125.48      2.02 o 
  -5   3   8       22.69       24.96      0.81 o 
  -4   3   8     1057.74     1065.17     13.08 o 
  -3   3   8     1688.19     1640.77     17.52 o 
  -2   3   8       14.75       18.72      0.71 o 
  -1   3   8        2.74        3.50      0.50 o 
   0   3   8      319.10      330.34      4.72 o 
   1   3   8       55.25       55.44      1.63 o 
   2   3   8      133.12      136.52      2.83 o 
   3   3   8       86.00       83.96      2.22 o 
   4   3   8       34.71       27.97      1.38 o 
   5   3   8      280.26      282.75      5.07 o 
   6   3   8       55.01       60.54      2.79 o 
   7   3   8        3.19       -1.46      1.46 o 
   8   3   8       42.02       47.28      3.15 o 
   9   3   8       44.28       50.09      3.29 o 
 -13   4   8        0.94        1.97      1.86 o 
 -12   4   8       81.45       92.69      3.18 o 
 -11   4   8       21.27       21.39      1.18 o 
 -10   4   8       64.16       66.67      1.99 o 
  -9   4   8        4.77        3.87      0.71 o 
  -8   4   8       38.48       35.25      1.26 o 
  -7   4   8      291.70      271.42      4.44 o 
  -6   4   8      364.58      370.70      6.05 o 
  -5   4   8        0.01        0.13      0.39 o 
  -4   4   8      207.21      213.57      3.32 o 
  -3   4   8       10.70       14.97      0.72 o 
  -2   4   8       21.20       21.06      0.84 o 
  -1   4   8      275.78      261.04      3.65 o 
   0   4   8        1.44        1.80      0.61 o 
   1   4   8      433.16      402.23      6.21 o 
   2   4   8       54.67       62.90      1.90 o 
   3   4   8       29.70       25.31      1.52 o 
   4   4   8        5.24        5.97      1.41 o 
   5   4   8       47.65       39.20      1.89 o 
   6   4   8        7.52        6.84      1.81 o 
   7   4   8        3.28        2.72      1.72 o 
   8   4   8        0.01       -0.95      1.62 o 
   9   4   8        2.39        0.27      1.93 o 
 -13   5   8       46.46       48.24      4.59 o 
 -12   5   8       11.36       12.77      1.53 o 
 -11   5   8       83.30       82.52      3.88 o 
 -10   5   8       25.47       28.30      1.45 o 
  -9   5   8       12.71       11.66      0.90 o 
  -8   5   8        0.75       -0.02      0.61 o 
  -7   5   8        6.65        7.03      0.80 o 
  -6   5   8      841.41      823.42     12.31 o 
  -5   5   8       40.02       30.58      1.35 o 
  -4   5   8      351.23      346.01      4.58 o 
  -3   5   8      737.30      754.65      9.11 o 
  -2   5   8       77.60       78.66      1.88 o 
  -1   5   8        0.29        1.83      0.57 o 
   0   5   8      782.88      753.46      9.86 o 
   1   5   8      120.20      131.65      2.82 o 
   2   5   8       19.30       19.05      1.22 o 
   3   5   8        0.06       -1.03      1.03 o 
   4   5   8      295.06      276.79      6.43 o 
   5   5   8      211.22      218.18      6.37 o 
   6   5   8        3.00        4.07      2.41 o 
   7   5   8       10.19        7.62      2.43 o 
   8   5   8       34.64       34.08      3.15 o 
 -12   6   8        2.02        0.74      1.48 o 
 -11   6   8       66.02       65.39      3.07 o 
 -10   6   8        8.82        9.40      1.46 o 
  -9   6   8        1.61       -0.60      1.05 o 
  -8   6   8       12.18       11.46      1.10 o 
  -7   6   8        0.27        0.84      0.72 o 
  -6   6   8       69.44       66.56      2.10 o 
  -5   6   8       20.52       17.40      1.09 o 
  -4   6   8       84.90       85.96      2.27 o 
  -3   6   8        6.99        4.21      0.86 o 
  -2   6   8      152.51      144.71      3.23 o 
  -1   6   8       40.39       35.93      1.57 o 
   0   6   8      320.57      306.43      5.15 o 
   1   6   8      231.96      227.01      4.61 o 
   2   6   8       78.15       79.50      2.90 o 
   3   6   8        0.16       -1.21      1.21 o 
   4   6   8        0.59        0.28      1.21 o 
   5   6   8        0.03        2.02      2.08 o 
   6   6   8        1.12       -0.03      2.28 o 
   7   6   8        4.52        2.36      2.05 o 
   8   6   8       13.75       14.55      2.58 o 
 -12   7   8        0.00       -0.51      1.74 o 
 -11   7   8       12.10       10.24      1.76 o 
 -10   7   8       72.50       79.38      3.56 o 
  -9   7   8        3.72        2.22      1.29 o 
  -8   7   8        9.51       10.22      1.09 o 
  -7   7   8       68.10       70.18      2.90 o 
  -6   7   8      298.15      278.97      6.50 o 
  -5   7   8      369.09      343.51      6.78 o 
  -4   7   8        5.64        5.60      1.15 o 
  -3   7   8      180.09      177.88      4.24 o 
  -2   7   8      551.10      541.77      8.95 o 
  -1   7   8       35.87       30.65      1.59 o 
   0   7   8      163.98      153.31      3.27 o 
   1   7   8      118.82      121.15      2.90 o 
   2   7   8      137.32      139.03      4.05 o 
   3   7   8      141.78      141.47      5.01 o 
   4   7   8      127.78      130.86      7.77 o 
   5   7   8      111.84      107.23      5.90 o 
   6   7   8       24.60       22.04      3.78 o 
   7   7   8       10.76       12.25      3.25 o 
 -11   8   8       24.98       24.74      2.38 o 
 -10   8   8       44.97       48.50      3.00 o 
  -9   8   8       11.34       11.57      1.86 o 
  -8   8   8        4.77        4.44      1.51 o 
  -7   8   8        9.84       10.81      1.21 o 
  -6   8   8       40.62       43.72      1.97 o 
  -5   8   8        7.72        5.81      1.18 o 
  -4   8   8       19.83       18.29      1.99 o 
  -3   8   8       57.23       56.46      2.38 o 
  -2   8   8       55.66       54.28      2.51 o 
  -1   8   8       14.63       13.66      1.33 o 
   0   8   8       56.69       53.02      1.98 o 
   1   8   8        0.41        0.03      1.17 o 
   2   8   8        2.47        2.57      1.65 o 
   3   8   8        1.21       -0.22      1.64 o 
   4   8   8       12.46       12.32      2.92 o 
   5   8   8        8.10       10.92      2.99 o 
   6   8   8        2.40        3.73      2.79 o 
   7   8   8        0.37       -1.60      3.66 o 
 -11   9   8        2.46        3.00      2.18 o 
 -10   9   8       37.58       40.43      3.02 o 
  -9   9   8       25.74       23.08      2.40 o 
  -8   9   8        5.55        5.13      1.81 o 
  -7   9   8      152.11      153.33      4.61 o 
  -6   9   8      161.12      153.70      4.62 o 
  -5   9   8       57.06       50.20      2.33 o 
  -4   9   8        9.73        4.49      1.11 o 
  -3   9   8      101.17      102.81      4.19 o 
  -2   9   8      154.56      166.90      4.42 o 
  -1   9   8        5.32        4.42      1.32 o 
   0   9   8      138.43      128.29      5.73 o 
   1   9   8      468.65      491.10      9.98 o 
   2   9   8       90.30       87.89      4.25 o 
   3   9   8      112.16      116.14      4.92 o 
   4   9   8       23.94       26.82      3.61 o 
   5   9   8       23.40       19.80      4.22 o 
   6   9   8       10.22       22.78      6.20 o 
 -10  10   8       22.41       21.29      2.64 o 
  -9  10   8       17.21       17.01      3.61 o 
  -8  10   8       13.12       15.19      4.66 o 
  -7  10   8       66.84       66.33      3.90 o 
  -6  10   8       81.38       80.53      5.02 o 
  -5  10   8       10.19        6.25      2.01 o 
  -4  10   8      131.14      112.08      5.85 o 
  -3  10   8        5.52        3.91      1.36 o 
  -2  10   8       12.73       10.64      1.92 o 
  -1  10   8        0.04       -0.90      1.83 o 
   0  10   8        0.14        0.87      2.06 o 
   1  10   8       58.77       62.86      4.78 o 
   2  10   8        2.10        1.28      1.99 o 
   3  10   8        8.02        9.04      3.08 o 
   4  10   8        0.26        1.16      2.73 o 
   5  10   8        1.48        0.62      2.79 o 
  -9  11   8       57.94       53.89      5.42 o 
  -8  11   8       16.60       20.74      2.80 o 
  -7  11   8       55.13       56.49     10.24 o 
  -6  11   8       74.78       76.63      4.40 o 
  -5  11   8        4.25        4.88      1.95 o 
  -4  11   8       10.95       13.78      5.42 o 
  -3  11   8       51.40       57.22      3.21 o 
  -2  11   8       56.63       60.03      4.19 o 
  -1  11   8        1.13        2.09      2.18 o 
   0  11   8       50.24       57.00      8.03 o 
   1  11   8      115.46      140.73      5.47 o 
   2  11   8       62.90       58.23      3.78 o 
   3  11   8        1.29       -2.56      3.84 o 
   4  11   8       33.14       24.40      5.93 o 
  -8  12   8       14.80       14.51      2.74 o 
  -7  12   8        0.06       -1.01      2.07 o 
  -6  12   8        7.56        7.59      2.47 o 
  -5  12   8       15.42       17.23      2.67 o 
  -4  12   8        0.09        2.63      2.93 o 
  -3  12   8       19.67       25.03      3.28 o 
  -2  12   8       45.74       47.92      4.20 o 
  -1  12   8        0.52        0.38      2.39 o 
   0  12   8        8.51       10.74      2.90 o 
   1  12   8       25.18       29.87      3.05 o 
   2  12   8        0.04       -1.58      3.99 o 
  -6  13   8        1.70        5.58      3.35 o 
  -5  13   8       24.81       27.11      4.58 o 
  -4  13   8       10.20       17.92      4.06 o 
  -3  13   8       17.03       20.40      4.34 o 
  -2  13   8       13.18        9.63      2.99 o 
  -1  13   8        0.16       -2.26      2.26 o 
   0  13   8        0.93        2.88      2.53 o 
  -5 -14   9       17.36       16.45      4.82 o 
  -4 -14   9        0.46        1.58      3.57 o 
  -3 -14   9       25.84       29.42      5.31 o 
  -2 -14   9        9.26        6.46      4.01 o 
  -1 -14   9       24.42       23.42      3.34 o 
   0 -14   9       11.66       13.57      3.06 o 
   1 -14   9        0.26        0.49      3.30 o 
   2 -14   9        0.54        4.90      3.75 o 
  -7 -13   9        5.20        6.38      4.11 o 
  -6 -13   9       47.74       69.27      6.94 o 
  -5 -13   9        3.57        0.58      3.25 o 
  -4 -13   9       24.45       35.52      5.43 o 
  -3 -13   9       12.33       12.39      3.84 o 
  -2 -13   9       12.47       19.53      3.64 o 
  -1 -13   9       32.02       30.80      3.43 o 
   0 -13   9        8.09        8.57      2.62 o 
   1 -13   9        0.00       -1.61      2.03 o 
   2 -13   9        2.91        0.66      2.98 o 
   3 -13   9       39.20       44.88      5.56 o 
   4 -13   9        9.15       15.17      7.92 o 
  -8 -12   9       13.40       17.02      2.84 o 
  -7 -12   9        4.59        5.13      2.25 o 
  -6 -12   9        0.45        4.13      2.09 o 
  -5 -12   9        0.01       -1.79      1.79 o 
  -4 -12   9        2.26        3.58      3.16 o 
  -3 -12   9       18.97       19.89      4.15 o 
  -2 -12   9        9.39        8.71      4.88 o 
  -1 -12   9       12.04       12.02      2.50 o 
   0 -12   9       28.96       27.56      3.13 o 
   1 -12   9        6.89        4.25      2.18 o 
   2 -12   9       14.06       17.31      2.87 o 
   3 -12   9        5.76        8.26      2.52 o 
   4 -12   9        9.02       12.03      5.22 o 
   5 -12   9       12.77       14.19      3.04 o 
  -9 -11   9       35.73       27.20      3.13 o 
  -8 -11   9       59.20       69.86      7.12 o 
  -7 -11   9       22.90       27.44      2.88 o 
  -6 -11   9       15.33       14.96      3.70 o 
  -5 -11   9       40.74       42.98      3.28 o 
  -4 -11   9       17.80       17.52      2.36 o 
  -3 -11   9       10.22       11.84      1.77 o 
  -2 -11   9       52.72       47.93      3.44 o 
  -1 -11   9       59.22       64.11      4.07 o 
   0 -11   9       14.98       13.75      2.75 o 
   1 -11   9        2.96        3.51      1.62 o 
   2 -11   9       37.25       45.78      3.62 o 
   3 -11   9       35.64       44.12      4.40 o 
   4 -11   9       15.73       21.83      2.98 o 
   5 -11   9       13.50       15.96      5.07 o 
   6 -11   9       14.25       12.71      2.95 o 
 -10 -10   9        0.00       -0.71      1.93 o 
  -9 -10   9       14.44       22.58      2.68 o 
  -8 -10   9       10.84        6.02      1.95 o 
  -7 -10   9       34.59       35.22      3.08 o 
  -6 -10   9        2.18        2.04      1.47 o 
  -5 -10   9        7.64       10.10      1.77 o 
  -4 -10   9       77.86       70.27      3.36 o 
  -3 -10   9       21.20       16.87      2.93 o 
  -2 -10   9        5.18        4.77      1.49 o 
  -1 -10   9      178.11      167.31      4.40 o 
   0 -10   9       15.12       14.59      1.84 o 
   1 -10   9       17.97       17.32      2.00 o 
   2 -10   9        1.37        0.32      1.34 o 
   3 -10   9        0.69       -0.05      1.53 o 
   4 -10   9      159.37      159.98      7.46 o 
   5 -10   9       31.71       35.30      4.66 o 
   6 -10   9       39.05       38.43      3.72 o 
   7 -10   9        1.27       -0.92      2.48 o 
 -11  -9   9       22.66       23.60      2.83 o 
 -10  -9   9       21.09       28.18      5.48 o 
  -9  -9   9       21.92       24.53      2.28 o 
  -8  -9   9       20.39       19.50      3.16 o 
  -7  -9   9       45.74       48.71      5.12 o 
  -6  -9   9       30.39       30.17      2.64 o 
  -5  -9   9       83.39       83.68      3.50 o 
  -4  -9   9       32.72       38.43      2.09 o 
  -3  -9   9      135.67      132.38      4.26 o 
  -2  -9   9       26.23       31.22      1.97 o 
  -1  -9   9      403.84      399.67      7.91 o 
   0  -9   9       52.91       47.87      2.21 o 
   1  -9   9        0.00       -0.75      1.30 o 
   2  -9   9       19.24       19.35      2.20 o 
   3  -9   9       18.37       24.46      2.27 o 
   4  -9   9       39.80       40.90      4.06 o 
   5  -9   9       22.83       25.86      3.09 o 
   6  -9   9       26.76       26.26      2.74 o 
   7  -9   9       11.89       11.60      2.61 o 
 -11  -8   9        2.33        3.02      1.98 o 
 -10  -8   9        1.21        0.94      1.61 o 
  -9  -8   9       10.71        7.47      1.58 o 
  -8  -8   9        8.09        3.45      1.40 o 
  -7  -8   9       12.48        9.58      2.38 o 
  -6  -8   9        9.23        9.52      1.50 o 
  -5  -8   9       25.35       29.56      2.61 o 
  -4  -8   9      156.26      148.71      3.95 o 
  -3  -8   9      130.18      131.48      4.37 o 
  -2  -8   9        0.07        0.09      0.93 o 
  -1  -8   9       38.40       36.45      2.36 o 
   0  -8   9       12.23       12.30      1.23 o 
   1  -8   9        8.33        6.31      1.16 o 
   2  -8   9        0.25       -0.64      0.91 o 
   3  -8   9       69.27       79.34      3.45 o 
   4  -8   9        3.16        2.40      1.51 o 
   5  -8   9      230.69      226.52      6.83 o 
   6  -8   9       50.61       54.30      3.25 o 
   7  -8   9       14.29       13.69      2.19 o 
   8  -8   9        3.01        1.44      1.92 o 
 -12  -7   9      173.55      195.08      6.75 o 
 -11  -7   9        6.71        6.47      1.84 o 
 -10  -7   9        5.81        8.26      1.82 o 
  -9  -7   9       34.30       32.49      2.19 o 
  -8  -7   9      205.56      204.55      5.59 o 
  -7  -7   9       36.20       35.15      2.12 o 
  -6  -7   9       23.85       21.07      1.76 o 
  -5  -7   9      585.36      546.35     11.79 o 
  -4  -7   9      540.07      547.55     10.10 o 
  -3  -7   9       44.88       51.68      2.00 o 
  -2  -7   9      206.31      212.63      4.29 o 
  -1  -7   9      412.16      390.90      6.83 o 
   0  -7   9      263.51      257.28      5.01 o 
   1  -7   9       15.80       14.55      1.25 o 
   2  -7   9      159.25      162.62      4.07 o 
   3  -7   9      112.99      117.66      4.11 o 
   4  -7   9       29.40       26.84      2.22 o 
   5  -7   9       31.32       31.81      2.59 o 
   6  -7   9       38.94       44.35      2.93 o 
   7  -7   9       21.42       18.53      2.95 o 
   8  -7   9        0.00       -0.60      1.71 o 
 -12  -6   9        8.26        8.92      4.99 o 
 -11  -6   9        6.70        5.64      1.68 o 
 -10  -6   9        6.29        9.45      1.51 o 
  -9  -6   9       35.16       33.03      2.05 o 
  -8  -6   9       19.80       15.30      1.50 o 
  -7  -6   9      152.98      145.59      3.55 o 
  -6  -6   9       52.20       51.07      3.34 o 
  -5  -6   9        0.32        0.19      0.79 o 
  -4  -6   9     1340.59     1296.88     16.11 o 
  -3  -6   9      116.51      106.07      2.05 o 
  -2  -6   9       14.48       17.65      1.11 o 
  -1  -6   9       54.59       51.17      1.73 o 
   0  -6   9        1.02       -0.44      0.60 o 
   1  -6   9       70.99       69.68      1.88 o 
   2  -6   9      499.06      497.06      7.01 o 
   3  -6   9       62.98       75.04      2.35 o 
   4  -6   9      113.06      115.42      3.74 o 
   5  -6   9        9.59        9.35      1.90 o 
   6  -6   9       12.45       17.08      2.18 o 
   7  -6   9        7.77        8.46      1.95 o 
   8  -6   9        0.37        0.26      1.69 o 
   9  -6   9        0.12       -2.06      2.06 o 
 -12  -5   9       42.01       44.60      2.76 o 
 -11  -5   9      255.44      270.47     13.00 o 
 -10  -5   9        0.08       -0.40      2.15 o 
  -9  -5   9       97.39       97.12      2.68 o 
  -8  -5   9      214.47      224.11      4.68 o 
  -7  -5   9        0.20        0.00      0.73 o 
  -6  -5   9       44.11       45.21      1.93 o 
  -5  -5   9     1340.67     1312.45     19.30 o 
  -4  -5   9     1510.01     1491.27     18.30 o 
  -3  -5   9       47.75       53.87      2.05 o 
  -2  -5   9      124.89      120.91      2.24 o 
  -1  -5   9      940.36      940.06     10.53 o 
   0  -5   9      366.33      333.05      5.34 o 
   1  -5   9      117.71      129.13      2.55 o 
   2  -5   9     1270.40     1285.93     16.20 o 
   3  -5   9      202.65      203.48      4.73 o 
   4  -5   9       59.75       53.75      2.24 o 
   5  -5   9        4.46        4.44      1.16 o 
   6  -5   9       67.71       67.83      3.42 o 
   7  -5   9       42.21       40.72      2.84 o 
   8  -5   9       27.77       29.33      2.63 o 
   9  -5   9        0.10       -1.79      1.79 o 
 -13  -4   9        0.58        1.56      1.35 o 
 -12  -4   9        0.01        1.53      1.20 o 
 -11  -4   9        2.59        5.56      1.29 o 
 -10  -4   9        5.40        5.63      1.11 o 
  -9  -4   9       16.61       16.74      1.19 o 
  -8  -4   9       42.99       41.98      1.57 o 
  -7  -4   9       64.59       67.56      1.74 o 
  -6  -4   9        7.31        5.95      0.73 o 
  -5  -4   9       45.64       48.85      1.37 o 
  -4  -4   9      261.54      234.93      3.47 o 
  -3  -4   9      170.73      163.66      2.52 o 
  -2  -4   9      389.59      394.74      5.12 o 
  -1  -4   9      231.10      236.28      3.39 o 
   0  -4   9       55.64       63.91      1.63 o 
   1  -4   9      598.02      578.19      7.78 o 
   2  -4   9        0.66       -0.65      0.65 o 
   3  -4   9       39.35       40.56      1.37 o 
   4  -4   9      443.01      441.84      6.95 o 
   5  -4   9       49.42       42.75      1.95 o 
   6  -4   9        0.02        1.05      1.16 o 
   7  -4   9       64.21       54.71      3.16 o 
   8  -4   9        4.03        3.92      1.80 o 
   9  -4   9       14.05       16.08      2.42 o 
 -13  -3   9       21.38       26.33      2.89 o 
 -12  -3   9       50.69       51.81      2.36 o 
 -11  -3   9       68.41       73.43      4.02 o 
 -10  -3   9        0.43       -0.26      0.78 o 
  -9  -3   9      143.82      133.55      3.03 o 
  -8  -3   9      221.71      203.70      3.50 o 
  -7  -3   9        3.80        6.61      0.61 o 
  -6  -3   9      132.96      122.26      2.07 o 
  -5  -3   9      289.21      270.57      3.85 o 
  -4  -3   9       39.59       39.36      1.07 o 
  -3  -3   9      582.24      557.40      6.80 o 
  -2  -3   9        5.05        9.61      0.62 o 
  -1  -3   9      121.02      122.09      2.09 o 
   0  -3   9     1032.85     1018.16     11.34 o 
   1  -3   9        8.84        8.20      0.75 o 
   2  -3   9      889.64      858.93      9.93 o 
   3  -3   9      673.39      655.47      8.27 o 
   4  -3   9        6.53        4.80      1.16 o 
   5  -3   9       13.65       11.05      1.29 o 
   6  -3   9        1.90        2.70      1.19 o 
   7  -3   9       98.77      103.12      4.25 o 
   8  -3   9       12.78       12.50      2.12 o 
   9  -3   9        0.12       -1.19      1.77 o 
 -13  -2   9        0.00       -0.67      1.54 o 
 -12  -2   9       38.32       33.20      1.86 o 
 -11  -2   9        8.98        8.69      0.87 o 
 -10  -2   9       22.45       19.36      3.68 o 
  -9  -2   9       55.55       53.32      1.76 o 
  -8  -2   9        0.40        0.84      0.63 o 
  -7  -2   9      113.51      114.75      2.26 o 
  -6  -2   9       81.86       80.15      1.46 o 
  -5  -2   9        1.60        1.11      0.42 o 
  -4  -2   9       13.02       14.79      0.63 o 
  -3  -2   9       35.26       32.65      0.94 o 
  -2  -2   9        7.66        7.09      0.53 o 
  -1  -2   9        1.84        2.94      0.44 o 
   0  -2   9        0.11       -0.48      0.48 o 
   1  -2   9       65.46       68.80      1.60 o 
   2  -2   9      180.23      162.64      3.18 o 
   3  -2   9       41.33       41.52      1.89 o 
   4  -2   9       89.67       73.86      2.18 o 
   5  -2   9        6.58        3.35      1.10 o 
   6  -2   9       18.56       17.01      1.67 o 
   7  -2   9        0.24        1.65      1.47 o 
   8  -2   9       20.86       24.69      2.54 o 
   9  -2   9        0.61        2.67      1.84 o 
 -13  -1   9       25.43       29.64      1.82 o 
 -12  -1   9       86.10       96.50      4.16 o 
 -11  -1   9       32.66       37.20      4.78 o 
 -10  -1   9        6.48       11.49      3.38 o 
  -9  -1   9        1.39        0.82      1.33 o 
  -8  -1   9     1340.11     1268.31     31.36 o 
  -7  -1   9      561.49      535.88      9.34 o 
  -6  -1   9        0.10        0.51      0.35 o 
  -5  -1   9      613.67      607.86      7.23 o 
  -4  -1   9     1722.56     1796.57     19.14 o 
  -3  -1   9      150.73      151.15      2.15 o 
  -2  -1   9       25.85       34.07      1.10 o 
  -1  -1   9        2.27        3.91      0.46 o 
   0  -1   9     1751.44     1742.72     17.83 o 
   1  -1   9      129.88      133.48      2.19 o 
   2  -1   9      362.80      325.66      4.26 o 
   3  -1   9     1536.92     1487.35     17.40 o 
   4  -1   9      195.91      198.55      3.47 o 
   5  -1   9       54.90       51.16      2.17 o 
   6  -1   9        8.67        8.41      1.43 o 
   7  -1   9       25.42       29.75      2.46 o 
   8  -1   9        7.15        4.82      1.79 o 
   9  -1   9        1.93        2.63      1.88 o 
 -13   0   9        5.53        5.89      1.01 o 
 -11   0   9       51.64       60.64      5.95 o 
 -10   0   9        4.78        4.76      2.90 o 
  -9   0   9       13.48       19.65      2.20 o 
  -8   0   9        0.06       -1.74      1.74 o 
  -7   0   9        0.01       -0.53      0.53 o 
  -6   0   9       41.54       43.34      1.96 o 
  -5   0   9        0.50        0.57      0.65 o 
  -4   0   9      674.22      692.93      8.20 o 
  -3   0   9      314.83      329.62      4.04 o 
  -2   0   9      193.47      191.84      2.66 o 
  -1   0   9       18.64       15.11      0.64 o 
   0   0   9      232.96      232.36      3.17 o 
   1   0   9     1445.84     1409.30     15.45 o 
   2   0   9       37.34       32.91      1.15 o 
   3   0   9       66.68       59.96      1.65 o 
   4   0   9      221.60      224.77      3.83 o 
   5   0   9      119.23      112.47      2.75 o 
   6   0   9       24.78       22.91      1.85 o 
   7   0   9       31.39       30.13      2.52 o 
   8   0   9        5.17        5.51      1.88 o 
   9   0   9       16.51       21.39      2.65 o 
 -13   1   9       17.68       23.39      1.73 o 
 -11   1   9       30.62       42.00      5.35 o 
 -10   1   9       66.05       70.84      6.21 o 
  -9   1   9       18.36       21.83      2.30 o 
  -8   1   9      236.57      273.92     17.91 o 
  -7   1   9     1181.46     1171.49     21.62 o 
  -6   1   9      283.29      285.67      4.51 o 
  -5   1   9     1306.17     1328.58     16.09 o 
  -4   1   9     1293.30     1253.99     14.25 o 
  -3   1   9      141.17      148.97      2.26 o 
  -2   1   9      177.25      192.07      2.80 o 
  -1   1   9      307.99      330.57      4.24 o 
   0   1   9     1301.35     1231.77     14.39 o 
   1   1   9      483.98      483.05      6.68 o 
   2   1   9       87.94       85.53      1.99 o 
   3   1   9      421.95      401.59      5.49 o 
   4   1   9      591.92      598.16      8.32 o 
   5   1   9        7.65        5.71      1.00 o 
   6   1   9        0.77        0.85      1.43 o 
   7   1   9       21.33       24.78      2.42 o 
   8   1   9       36.34       41.09      2.99 o 
   9   1   9        1.69        1.38      1.88 o 
 -13   2   9       23.52       27.36      1.68 o 
 -11   2   9        3.61        1.61      3.16 o 
 -10   2   9        0.02       -2.21      2.21 o 
  -9   2   9       95.75       96.66      5.63 o 
  -8   2   9       89.30       87.24      2.29 o 
  -7   2   9       71.26       65.09      1.85 o 
  -6   2   9      115.92      117.52      1.92 o 
  -5   2   9       11.23       14.10      0.74 o 
  -4   2   9       49.82       45.84      1.18 o 
  -3   2   9      335.52      338.77      4.16 o 
  -2   2   9       82.39       84.83      1.56 o 
  -1   2   9       16.21       17.85      1.10 o 
   0   2   9       34.92       40.24      1.29 o 
   1   2   9      210.34      207.00      3.67 o 
   2   2   9        6.57        4.15      0.77 o 
   3   2   9       25.51       23.14      1.18 o 
   4   2   9       24.44       21.04      1.41 o 
   5   2   9        5.50        6.15      1.11 o 
   6   2   9       23.43       19.07      2.30 o 
   7   2   9       24.57       21.42      2.36 o 
   8   2   9       60.24       63.75      3.73 o 
   9   2   9        0.82       -0.96      1.86 o 
 -13   3   9        9.00        3.92      1.70 o 
 -12   3   9      152.40      155.33      6.47 o 
 -11   3   9       25.79       20.56      1.25 o 
 -10   3   9       12.40        9.40      1.04 o 
  -9   3   9       20.41       23.25      0.84 o 
  -8   3   9      118.24      120.21      2.21 o 
  -7   3   9      857.44      888.25     13.84 o 
  -6   3   9       28.45       31.66      1.01 o 
  -5   3   9     2255.57     2220.75     24.86 o 
  -4   3   9       20.59       19.14      0.85 o 
  -3   3   9      418.73      406.02      5.19 o 
  -2   3   9      397.38      385.54      5.37 o 
  -1   3   9      410.79      368.53      5.19 o 
   0   3   9      447.13      458.11      6.84 o 
   1   3   9        4.96        3.98      0.78 o 
   2   3   9        0.10        0.04      0.73 o 
   3   3   9      603.35      617.63      9.28 o 
   4   3   9       68.50       66.53      2.63 o 
   5   3   9        9.07        8.03      1.27 o 
   6   3   9        5.89        7.89      2.78 o 
   7   3   9       54.33       58.54      3.75 o 
   8   3   9       47.98       65.36      3.94 o 
 -13   4   9        1.36       -0.85      1.71 o 
 -12   4   9      109.50      120.22      5.64 o 
 -11   4   9        1.06        0.50      0.68 o 
 -10   4   9        1.69        1.76      0.69 o 
  -9   4   9       47.60       48.24      1.63 o 
  -8   4   9        1.36        1.37      0.60 o 
  -7   4   9      163.91      154.95      3.23 o 
  -6   4   9      103.74      113.75      2.21 o 
  -5   4   9       12.67       12.64      0.82 o 
  -4   4   9       11.85       11.04      0.70 o 
  -3   4   9       63.75       63.27      1.41 o 
  -2   4   9      265.38      269.09      3.82 o 
  -1   4   9      286.08      273.16      4.54 o 
   0   4   9      389.96      376.27      5.89 o 
   1   4   9      283.45      278.61      5.25 o 
   2   4   9        4.34        3.22      0.93 o 
   3   4   9       70.26       71.00      2.75 o 
   4   4   9       30.90       28.61      2.75 o 
   5   4   9       32.18       33.54      2.55 o 
   6   4   9       44.59       36.87      2.83 o 
   7   4   9        0.03        0.57      1.90 o 
   8   4   9        0.01        1.96      1.92 o 
 -12   5   9       81.94       86.08      3.22 o 
 -11   5   9       63.07       61.88      2.70 o 
 -10   5   9        4.41        4.66      0.79 o 
  -9   5   9        9.85        7.17      0.95 o 
  -8   5   9      122.29      123.86      2.87 o 
  -7   5   9       30.27       32.26      1.42 o 
  -6   5   9      156.25      148.66      3.35 o 
  -5   5   9       76.99       76.04      2.02 o 
  -4   5   9     1303.03     1289.23     18.94 o 
  -3   5   9      368.61      352.32      5.50 o 
  -2   5   9      333.79      322.44      5.21 o 
  -1   5   9      328.80      309.88      5.11 o 
   0   5   9        5.37        5.88      1.12 o 
   1   5   9      147.27      149.69      3.49 o 
   2   5   9        3.43        2.37      0.94 o 
   3   5   9       92.99       96.44      3.31 o 
   4   5   9      266.45      261.44      6.16 o 
   5   5   9       44.65       46.29      2.97 o 
   6   5   9       97.74      106.18      4.74 o 
   7   5   9      135.43      154.39      6.20 o 
   8   5   9       42.96       47.91      4.13 o 
 -12   6   9        0.43       -0.76      1.71 o 
 -11   6   9       17.46       17.07      1.77 o 
 -10   6   9        4.51        3.56      1.21 o 
  -9   6   9       20.61       20.89      1.39 o 
  -8   6   9       22.97       22.21      1.50 o 
  -7   6   9        0.27        0.64      0.90 o 
  -6   6   9       17.75       15.92      1.45 o 
  -5   6   9       58.25       57.91      2.72 o 
  -4   6   9        1.30        2.14      0.99 o 
  -3   6   9      333.91      321.13      6.47 o 
  -2   6   9        0.31       -0.72      0.72 o 
  -1   6   9      416.47      399.44      6.37 o 
   0   6   9       49.22       45.14      1.88 o 
   1   6   9       18.85       16.35      1.35 o 
   2   6   9        1.24       -0.50      1.08 o 
   3   6   9        0.02       -1.13      1.13 o 
   4   6   9       15.30       12.39      2.10 o 
   5   6   9        0.72       -2.20      2.20 o 
   6   6   9        5.17        8.18      2.92 o 
   7   6   9        6.81        4.68      3.63 o 
 -12   7   9       19.51       17.94      2.69 o 
 -11   7   9       32.22       38.18      2.50 o 
 -10   7   9       52.49       57.28      3.06 o 
  -9   7   9       63.11       61.12      3.07 o 
  -8   7   9       29.81       28.92      1.54 o 
  -7   7   9       23.88       22.63      1.64 o 
  -6   7   9       14.64       12.35      1.40 o 
  -5   7   9        0.27       -0.09      0.98 o 
  -4   7   9      340.00      334.56      6.79 o 
  -3   7   9      285.45      276.82      5.92 o 
  -2   7   9        0.81        0.49      1.07 o 
  -1   7   9      128.90      130.49      3.00 o 
   0   7   9      228.31      231.66      4.40 o 
   1   7   9       15.94       17.72      1.67 o 
   2   7   9       34.78       29.68      3.43 o 
   3   7   9        2.36       -1.39      1.80 o 
   4   7   9       32.44       37.57      5.77 o 
   5   7   9       24.39       25.61      3.65 o 
   6   7   9        7.00       10.38      4.82 o 
   7   7   9       78.96      100.42      9.45 o 
 -11   8   9        7.89        8.28      1.90 o 
 -10   8   9        6.98        9.76      1.85 o 
  -9   8   9       17.69       18.49      2.10 o 
  -8   8   9       24.89       27.81      2.63 o 
  -7   8   9        5.67        5.04      1.07 o 
  -6   8   9        5.19        3.63      1.23 o 
  -5   8   9      110.99      108.70      3.69 o 
  -4   8   9        3.59        0.86      1.12 o 
  -3   8   9        1.30        0.08      1.03 o 
  -2   8   9        8.60        4.78      1.47 o 
  -1   8   9       29.20       27.31      1.86 o 
   0   8   9        2.00        2.15      1.12 o 
   1   8   9        3.41        4.32      1.82 o 
   2   8   9       13.21       13.85      2.16 o 
   3   8   9       25.50       23.98      2.57 o 
   4   8   9        2.86        4.08      2.55 o 
   5   8   9        0.58        1.60      2.68 o 
   6   8   9        4.33        9.16      3.26 o 
 -10   9   9       21.83       20.94      3.20 o 
  -9   9   9       10.22        8.06      2.53 o 
  -8   9   9      185.40      196.54      6.71 o 
  -7   9   9       86.31       93.00      5.77 o 
  -6   9   9        3.33        1.35      1.28 o 
  -5   9   9       50.23       52.91      2.69 o 
  -4   9   9       65.40       59.58      2.58 o 
  -3   9   9      261.92      261.58      7.01 o 
  -2   9   9        2.28        1.08      1.47 o 
  -1   9   9      203.80      214.79      6.24 o 
   0   9   9      326.06      322.31     11.14 o 
   1   9   9        0.33       -0.98      1.50 o 
   2   9   9        0.12        0.30      2.06 o 
   3   9   9      136.89      147.91     13.83 o 
   4   9   9        0.06       -1.15      2.53 o 
   5   9   9       11.28       13.81      4.52 o 
 -10  10   9        0.46       -0.25      1.79 o 
  -9  10   9        0.24        0.37      1.73 o 
  -8  10   9        8.97        7.56      3.18 o 
  -7  10   9       17.20       15.04      2.27 o 
  -6  10   9        0.96        0.94      1.66 o 
  -5  10   9        3.87        3.74      1.45 o 
  -4  10   9       94.44       90.15      3.67 o 
  -3  10   9        2.72        1.02      1.25 o 
  -2  10   9        0.49        0.17      1.27 o 
  -1  10   9        0.81        2.26      2.04 o 
   0  10   9        5.65        6.73      1.98 o 
   1  10   9        0.57        0.03      1.63 o 
   2  10   9        1.61        0.22      2.20 o 
   3  10   9        0.78       -2.11      3.85 o 
   4  10   9        7.58        5.29      4.37 o 
  -8  11   9      112.14      122.59      5.57 o 
  -7  11   9       22.89       26.16      3.94 o 
  -6  11   9        3.53        6.22      2.16 o 
  -5  11   9        0.27        3.36      4.41 o 
  -4  11   9       97.49      114.41      5.39 o 
  -3  11   9       27.84       26.20      5.04 o 
  -2  11   9        0.37       -0.15      2.00 o 
  -1  11   9      134.58      137.12     10.69 o 
   0  11   9       73.99       71.06      3.88 o 
   1  11   9       13.64       15.18      2.42 o 
   2  11   9        1.52       -2.83      3.64 o 
   3  11   9        2.66       -3.76      3.76 o 
  -7  12   9        1.35        2.20      2.19 o 
  -6  12   9       17.78       12.82      2.71 o 
  -5  12   9        2.25        2.31      2.28 o 
  -4  12   9        5.41        5.41      3.17 o 
  -3  12   9        7.59       10.84      3.59 o 
  -2  12   9        0.00       -0.88      2.30 o 
  -1  12   9        4.48        7.94      2.70 o 
   0  12   9        0.64        2.80      2.00 o 
   1  12   9        2.08        0.65      2.03 o 
  -4  13   9        0.73        4.23      3.38 o 
  -3  13   9        0.27        0.11      3.10 o 
  -2  13   9        0.22       -2.08      2.78 o 
  -4 -14  10        9.66        5.93      4.11 o 
  -3 -14  10       15.56       18.38      4.68 o 
  -2 -14  10       18.31       21.87      5.11 o 
  -1 -14  10        3.15        4.86      2.60 o 
   0 -14  10        0.51       -2.07      2.23 o 
   1 -14  10       41.78       52.70      6.21 o 
  -6 -13  10       81.68       78.95      7.54 o 
  -5 -13  10        1.07       -2.25      3.19 o 
  -4 -13  10        0.46        0.88      3.19 o 
  -3 -13  10       19.58       17.07      4.43 o 
  -2 -13  10       10.64       15.61      4.28 o 
  -1 -13  10       12.44       13.30      3.10 o 
   0 -13  10        1.78        1.94      3.77 o 
   1 -13  10        6.82       11.10      2.83 o 
   2 -13  10       21.99       26.90      4.64 o 
   3 -13  10        6.97        6.51      3.79 o 
  -8 -12  10        0.44        3.90      2.22 o 
  -7 -12  10        3.19        3.70      2.11 o 
  -6 -12  10        4.71        5.82      2.26 o 
  -5 -12  10       12.53       15.56      2.55 o 
  -4 -12  10        0.14       -2.85      2.85 o 
  -3 -12  10       90.74       79.88      6.83 o 
  -2 -12  10        9.18        5.44      2.23 o 
  -1 -12  10        5.66       -0.71      2.03 o 
   0 -12  10        1.36       -1.74      1.74 o 
   1 -12  10       22.75       26.55      3.19 o 
   2 -12  10       16.02       17.20      4.08 o 
   3 -12  10       10.43       13.75      4.05 o 
   4 -12  10        5.30        7.33      2.73 o 
  -9 -11  10       13.77       17.27      2.73 o 
  -8 -11  10        0.02        0.72      1.90 o 
  -7 -11  10        0.00        0.14      2.27 o 
  -6 -11  10       50.46       59.65      3.96 o 
  -5 -11  10        8.97       10.31      2.17 o 
  -4 -11  10        2.49        0.71      1.74 o 
  -3 -11  10        1.46        5.00      1.90 o 
  -2 -11  10       50.21       50.32      3.73 o 
  -1 -11  10       13.86       17.08      2.61 o 
   0 -11  10        4.11        0.37      1.86 o 
   1 -11  10       12.28       14.35      2.78 o 
   2 -11  10       52.29       63.74      3.48 o 
   3 -11  10        2.58        5.55      2.38 o 
   4 -11  10       11.08       11.87      2.73 o 
   5 -11  10        1.69        0.81      2.32 o 
 -10 -10  10        8.11       11.34      2.42 o 
  -9 -10  10       24.41       27.77      2.82 o 
  -8 -10  10        1.80        0.32      1.61 o 
  -7 -10  10       28.78       31.14      2.54 o 
  -6 -10  10        2.33        1.06      1.52 o 
  -5 -10  10       17.68       15.61      2.00 o 
  -4 -10  10        2.43       -0.18      1.49 o 
  -3 -10  10       87.52       79.17      4.05 o 
  -2 -10  10        0.10       -0.80      1.21 o 
  -1 -10  10        9.02        7.36      2.04 o 
   0 -10  10        0.82        0.20      1.61 o 
   1 -10  10        3.65        3.09      1.63 o 
   2 -10  10        2.81        3.46      1.59 o 
   3 -10  10        1.00        0.08      1.58 o 
   4 -10  10        4.97        4.74      2.39 o 
   5 -10  10        6.88        9.84      2.70 o 
   6 -10  10       21.80       19.93      3.30 o 
 -10  -9  10        8.54        8.18      2.07 o 
  -9  -9  10       23.41       21.09      2.97 o 
  -8  -9  10        9.96        9.02      2.03 o 
  -7  -9  10        4.40        4.28      1.58 o 
  -6  -9  10        9.88        9.20      1.70 o 
  -5  -9  10       48.81       48.05      2.91 o 
  -4  -9  10        9.61        9.57      1.71 o 
  -3  -9  10        1.04        0.68      1.17 o 
  -2  -9  10       14.98       14.59      1.61 o 
  -1  -9  10       62.20       59.39      2.90 o 
   0  -9  10        3.32        2.63      1.37 o 
   1  -9  10        6.81        6.40      1.57 o 
   2  -9  10       77.82       80.32      3.62 o 
   3  -9  10        1.68        0.68      2.17 o 
   4  -9  10        1.13        3.21      2.17 o 
   5  -9  10       30.68       32.44      2.88 o 
   6  -9  10        7.50       10.69      2.30 o 
   7  -9  10       14.09       16.24      2.55 o 
 -11  -8  10       11.30       12.20      2.21 o 
 -10  -8  10       17.28       14.32      1.95 o 
  -9  -8  10        0.24       -0.37      1.38 o 
  -8  -8  10        1.52        0.89      1.31 o 
  -7  -8  10        0.41       -0.26      1.20 o 
  -6  -8  10       14.77       15.25      1.77 o 
  -5  -8  10       10.56        9.78      1.58 o 
  -4  -8  10       55.66       50.47      2.33 o 
  -3  -8  10      146.03      135.31      3.83 o 
  -2  -8  10       87.87       92.58      2.83 o 
  -1  -8  10        4.32        4.43      1.05 o 
   0  -8  10       23.62       21.51      1.52 o 
   1  -8  10        4.49        2.81      1.78 o 
   2  -8  10        9.59        6.83      1.56 o 
   3  -8  10       89.50      101.09      4.69 o 
   4  -8  10      178.78      184.34      7.08 o 
   5  -8  10        2.72        1.80      1.76 o 
   6  -8  10        0.02       -0.12      1.65 o 
   7  -8  10        1.59       -1.69      1.78 o 
 -12  -7  10       13.50       16.99      2.28 o 
 -11  -7  10       12.62       15.68      2.11 o 
 -10  -7  10      120.31      126.64      6.67 o 
  -9  -7  10       72.22       72.62      5.89 o 
  -8  -7  10      141.16      146.12      5.13 o 
  -7  -7  10        4.78        3.27      1.43 o 
  -6  -7  10      156.25      151.12      4.52 o 
  -5  -7  10      348.63      334.80     13.18 o 
  -4  -7  10       12.03       10.17      1.34 o 
  -3  -7  10      518.18      522.52      9.81 o 
  -2  -7  10      122.71      118.90      3.01 o 
  -1  -7  10      133.74      125.59      3.48 o 
   0  -7  10        0.44       -0.27      0.85 o 
   1  -7  10       73.86       78.50      3.11 o 
   2  -7  10       83.63       87.10      2.91 o 
   3  -7  10        1.58        1.61      1.55 o 
   4  -7  10        4.06        5.24      1.45 o 
   5  -7  10        8.97       11.55      2.01 o 
   6  -7  10        1.85       -0.71      1.56 o 
   7  -7  10        0.41       -0.16      2.02 o 
   8  -7  10        0.17       -0.05      2.23 o 
 -12  -6  10        0.13        1.47      1.47 o 
 -11  -6  10        2.54        4.82      1.52 o 
 -10  -6  10       18.98       16.21      1.67 o 
  -9  -6  10        1.90       -0.05      1.13 o 
  -8  -6  10        3.57        1.00      1.14 o 
  -7  -6  10       11.02        9.31      1.30 o 
  -6  -6  10      126.24      125.90      3.85 o 
  -5  -6  10        3.09        1.59      1.12 o 
  -4  -6  10      326.31      327.16      6.53 o 
  -3  -6  10      517.92      523.80      8.59 o 
  -2  -6  10      121.13      118.44      2.91 o 
  -1  -6  10       52.45       45.62      1.76 o 
   0  -6  10      353.57      340.75      5.72 o 
   1  -6  10       68.36       65.34      1.99 o 
   2  -6  10       44.74       44.03      1.87 o 
   3  -6  10       30.34       32.99      1.70 o 
   4  -6  10        0.11        2.06      1.21 o 
   5  -6  10      125.27      120.99      4.61 o 
   6  -6  10       41.94       47.44      3.10 o 
   7  -6  10        0.62       -1.20      2.06 o 
   8  -6  10       20.88       20.69      2.60 o 
 -12  -5  10       10.21       14.81      3.19 o 
 -11  -5  10        7.67       10.14      1.82 o 
 -10  -5  10      132.22      131.60      6.71 o 
  -9  -5  10      152.31      167.78      3.86 o 
  -8  -5  10        1.42        3.33      1.62 o 
  -7  -5  10       69.07       62.78      2.42 o 
  -6  -5  10       13.47       13.57      1.12 o 
  -5  -5  10        1.19        1.65      0.76 o 
  -4  -5  10       79.84       83.65      2.30 o 
  -3  -5  10      268.89      258.28      3.74 o 
  -2  -5  10      392.89      396.63      5.66 o 
  -1  -5  10     1200.88     1193.10     16.35 o 
   0  -5  10      126.99      126.33      2.77 o 
   1  -5  10      199.96      202.09      4.45 o 
   2  -5  10       25.18       25.84      1.25 o 
   3  -5  10        4.56        4.38      1.04 o 
   4  -5  10        8.12        7.83      1.39 o 
   5  -5  10        0.84       -1.26      1.26 o 
   6  -5  10       49.19       52.55      3.14 o 
   7  -5  10       14.14       14.19      2.17 o 
   8  -5  10        0.08       -1.72      1.72 o 
 -13  -4  10       18.03       14.01      2.47 o 
 -12  -4  10        1.46        1.61      1.12 o 
 -11  -4  10       23.50       22.91      1.33 o 
 -10  -4  10       32.95       34.62      1.74 o 
  -9  -4  10        0.40       -0.68      0.68 o 
  -8  -4  10       41.60       35.60      1.92 o 
  -7  -4  10        3.29        5.26      1.05 o 
  -6  -4  10      593.97      575.62      8.97 o 
  -5  -4  10      131.74      128.84      2.92 o 
  -4  -4  10        5.71        7.33      0.63 o 
  -3  -4  10       11.42       11.60      0.72 o 
  -2  -4  10       26.51       22.16      0.93 o 
  -1  -4  10       77.00       75.14      1.68 o 
   0  -4  10      582.29      576.00      7.81 o 
   1  -4  10      254.68      256.49      3.86 o 
   2  -4  10        0.52       -0.65      0.65 o 
   3  -4  10       19.26       15.62      1.17 o 
   4  -4  10        5.79        5.37      1.36 o 
   5  -4  10       15.47       16.63      2.93 o 
   6  -4  10        1.07        1.68      1.57 o 
   7  -4  10        3.61        4.09      1.96 o 
   8  -4  10        0.34       -0.68      1.81 o 
 -13  -3  10       86.67       84.08      4.76 o 
 -12  -3  10       16.15       14.17      1.78 o 
 -11  -3  10       21.68       21.21      1.09 o 
 -10  -3  10      142.09      130.98      2.89 o 
  -9  -3  10       89.37       77.52      1.99 o 
  -8  -3  10       56.54       45.01      1.32 o 
  -7  -3  10      494.97      457.43      7.14 o 
  -6  -3  10      364.62      355.34      5.77 o 
  -5  -3  10       19.52       17.04      0.78 o 
  -4  -3  10      620.02      566.53      7.97 o 
  -3  -3  10        6.36        5.39      0.57 o 
  -2  -3  10      430.15      418.51      6.82 o 
  -1  -3  10      539.62      534.72      6.36 o 
   0  -3  10      252.90      216.80      3.33 o 
   1  -3  10      316.83      311.81      4.43 o 
   2  -3  10        0.08       -0.63      0.63 o 
   3  -3  10        4.39        3.85      0.84 o 
   4  -3  10       44.85       38.65      2.59 o 
   5  -3  10       69.40       69.24      3.63 o 
   6  -3  10       44.74       43.40      2.81 o 
   7  -3  10       40.39       41.31      3.29 o 
   8  -3  10        4.08        4.45      1.94 o 
   9  -3  10       12.24        8.20      3.75 o 
 -13  -2  10        3.17        2.99      1.59 o 
 -12  -2  10        0.46       -0.79      0.79 o 
 -11  -2  10       13.07       14.54      3.89 o 
 -10  -2  10        7.67       10.25      3.50 o 
  -9  -2  10        1.85        1.52      0.68 o 
  -8  -2  10        0.72        0.52      0.77 o 
  -7  -2  10      100.11       96.65      1.96 o 
  -6  -2  10     1019.31      971.78     13.10 o 
  -5  -2  10      138.90      126.24      2.17 o 
  -4  -2  10       17.83       20.05      0.80 o 
  -3  -2  10      382.01      375.70      5.78 o 
  -2  -2  10        2.42        2.17      0.51 o 
  -1  -2  10       87.59       93.83      1.72 o 
   0  -2  10       42.29       34.62      1.07 o 
   1  -2  10       94.60       80.71      1.82 o 
   2  -2  10      474.43      476.30      6.32 o 
   3  -2  10      102.83      109.17      2.68 o 
   4  -2  10       65.77       63.87      2.07 o 
   5  -2  10        9.65        6.68      1.41 o 
   6  -2  10        0.06       -1.35      1.35 o 
   7  -2  10        1.03        0.13      1.58 o 
   8  -2  10       12.46       12.86      2.29 o 
   9  -2  10       19.07       25.23      3.26 o 
 -13  -1  10       26.32       29.87      2.42 o 
 -11  -1  10       16.02       18.30      4.11 o 
 -10  -1  10       52.42       53.45      5.76 o 
  -9  -1  10       62.46       62.47      5.85 o 
  -8  -1  10      236.72      238.53      5.24 o 
  -7  -1  10       27.46       38.67      1.16 o 
  -6  -1  10      786.38      757.42      9.58 o 
  -5  -1  10      316.99      348.94      5.30 o 
  -4  -1  10      266.24      262.38      3.54 o 
  -3  -1  10       23.01       13.89      0.65 o 
  -2  -1  10      618.73      619.65      7.19 o 
  -1  -1  10      282.97      273.47      3.65 o 
   0  -1  10        1.64       -0.35      0.46 o 
   1  -1  10      399.87      360.79      4.98 o 
   2  -1  10      433.57      416.91      5.32 o 
   3  -1  10        3.11        0.79      0.74 o 
   4  -1  10       61.04       50.06      1.76 o 
   5  -1  10      127.19      123.82      3.87 o 
   6  -1  10        5.19        9.49      1.93 o 
   7  -1  10       27.28       26.17      2.55 o 
   8  -1  10        4.16        7.74      2.05 o 
   9  -1  10       18.90       19.37      3.14 o 
 -11   0  10        3.18        5.03      3.35 o 
 -10   0  10        6.42        3.45      3.00 o 
  -9   0  10        9.04        8.94      3.24 o 
  -8   0  10      129.91      118.08      2.88 o 
  -7   0  10      101.98       98.75      2.47 o 
  -6   0  10      305.60      293.22      4.08 o 
  -5   0  10        4.95        1.76      0.50 o 
  -4   0  10      162.78      150.12      2.53 o 
  -3   0  10      136.03      140.81      2.56 o 
  -2   0  10      251.55      260.82      3.47 o 
  -1   0  10      621.93      624.14      7.76 o 
   0   0  10      114.93      121.32      2.08 o 
   1   0  10      174.71      179.12      2.96 o 
   2   0  10      917.38      927.65     11.30 o 
   3   0  10       38.79       30.14      1.31 o 
   4   0  10      149.50      138.31      3.77 o 
   5   0  10        0.75        0.01      1.17 o 
   6   0  10       81.65       69.52      3.56 o 
   7   0  10        6.24        7.51      1.92 o 
   8   0  10        5.83        4.99      1.99 o 
   9   0  10       27.53       26.92      5.50 o 
 -11   1  10        0.11       -1.10      2.79 o 
 -10   1  10       18.07       22.18      4.24 o 
  -9   1  10      383.50      351.56     16.66 o 
  -8   1  10       61.60       63.34      2.49 o 
  -7   1  10      256.94      231.02      4.21 o 
  -6   1  10     1430.12     1406.56     18.32 o 
  -5   1  10      465.92      463.36      6.11 o 
  -4   1  10       37.97       37.34      1.11 o 
  -3   1  10        6.75        8.93      0.63 o 
  -2   1  10       74.16       60.84      1.42 o 
  -1   1  10      260.77      263.50      3.81 o 
   0   1  10       12.46       10.63      0.95 o 
   1   1  10      624.27      573.53      8.55 o 
   2   1  10      636.47      616.30      7.90 o 
   3   1  10        3.51        2.78      0.85 o 
   4   1  10       36.15       37.20      2.22 o 
   5   1  10       11.98       14.04      1.69 o 
   6   1  10       47.38       45.27      2.97 o 
   7   1  10        0.01       -1.52      1.52 o 
   8   1  10        8.25        8.81      2.19 o 
 -12   2  10       24.78       37.82      5.66 o 
 -11   2  10       35.34       40.65      5.44 o 
 -10   2  10        3.55        0.91      2.91 o 
  -8   2  10       32.82       33.24      1.19 o 
  -7   2  10       12.08        9.46      0.66 o 
  -6   2  10       54.43       54.90      1.32 o 
  -5   2  10       22.46       16.47      1.28 o 
  -4   2  10        0.62        1.55      0.49 o 
  -3   2  10      106.92      100.95      1.88 o 
  -2   2  10       84.66       81.37      1.72 o 
  -1   2  10      325.39      324.18      5.14 o 
   0   2  10      211.55      207.83      3.70 o 
   1   2  10      139.64      127.12      2.90 o 
   2   2  10      137.22      150.24      3.16 o 
   3   2  10       53.79       50.77      2.16 o 
   4   2  10       81.06       79.74      3.71 o 
   5   2  10       55.92       65.12      2.48 o 
   6   2  10       17.43       15.41      2.20 o 
   7   2  10        2.81        5.76      1.96 o 
   8   2  10        1.23        1.91      1.93 o 
 -13   3  10       28.57       26.87      1.62 o 
 -12   3  10       82.02       83.91      2.64 o 
 -11   3  10        1.38        1.40      1.06 o 
 -10   3  10      173.10      180.14      4.53 o 
  -9   3  10      154.62      156.29      2.91 o 
  -8   3  10      220.31      193.42      3.56 o 
  -7   3  10      115.33      117.03      2.14 o 
  -6   3  10      604.21      584.66      7.55 o 
  -5   3  10     3126.24     3086.51     39.70 o 
  -4   3  10       38.31       39.89      1.19 o 
  -3   3  10      717.49      698.56      8.50 o 
  -2   3  10     1152.83     1151.89     17.35 o 
  -1   3  10        5.61        4.13      0.84 o 
   0   3  10      132.97      113.47      2.84 o 
   1   3  10      476.10      471.41      8.73 o 
   2   3  10      461.04      460.91      9.08 o 
   3   3  10      253.30      257.50      5.21 o 
   4   3  10       29.22       25.31      1.88 o 
   5   3  10       35.09       40.10      2.35 o 
   6   3  10       57.31       55.07      3.41 o 
   7   3  10        3.13       -1.63      1.75 o 
   8   3  10       26.94       36.54      5.34 o 
 -13   4  10        0.47        0.32      1.59 o 
 -12   4  10        8.16        9.73      1.94 o 
 -11   4  10       13.42       12.59      0.92 o 
 -10   4  10        1.00       -0.23      0.65 o 
  -9   4  10       11.70       12.73      0.97 o 
  -8   4  10      156.38      152.52      3.49 o 
  -7   4  10        1.94        3.38      0.77 o 
  -6   4  10       14.02       13.78      1.01 o 
  -5   4  10        4.52        6.11      1.01 o 
  -4   4  10      242.43      237.66      4.00 o 
  -3   4  10      122.13      119.04      2.54 o 
  -2   4  10       44.05       43.27      1.65 o 
  -1   4  10      231.06      230.36      4.51 o 
   0   4  10       24.56       25.66      1.61 o 
   1   4  10       65.53       66.73      2.27 o 
   2   4  10       17.05       16.84      1.58 o 
   3   4  10        5.05        5.37      1.33 o 
   4   4  10       74.36       75.66      3.05 o 
   5   4  10       27.43       32.08      2.42 o 
   6   4  10       79.28       88.72      4.43 o 
   7   4  10       16.41       15.22      2.65 o 
   8   4  10       15.90       14.80      3.14 o 
 -12   5  10       21.11       22.22      1.62 o 
 -11   5  10        0.27       -0.70      1.02 o 
 -10   5  10       92.95       97.24      3.61 o 
  -9   5  10       73.47       77.67      2.84 o 
  -8   5  10       18.22       17.66      1.24 o 
  -7   5  10       17.12       17.87      1.15 o 
  -6   5  10       18.35       21.92      1.29 o 
  -5   5  10      211.43      212.38      4.07 o 
  -4   5  10      984.88      971.87     14.70 o 
  -3   5  10      675.82      666.28     10.54 o 
  -2   5  10      417.45      423.16      7.25 o 
  -1   5  10       24.67       24.39      1.50 o 
   0   5  10       43.73       35.70      1.72 o 
   1   5  10       22.83       16.35      1.35 o 
   2   5  10      297.27      292.34      6.54 o 
   3   5  10      243.23      257.95      6.10 o 
   4   5  10       31.98       30.19      2.58 o 
   5   5  10       37.13       55.35      4.40 o 
   6   5  10      136.80      165.19      9.81 o 
   7   5  10       14.47       18.34      2.76 o 
 -12   6  10       10.71        8.18      1.48 o 
 -11   6  10       12.77       11.15      3.00 o 
 -10   6  10        0.01       -0.88      0.88 o 
  -9   6  10        2.48        0.32      1.12 o 
  -8   6  10       38.44       43.61      2.28 o 
  -7   6  10        9.41        7.81      1.17 o 
  -6   6  10        0.81        0.76      1.18 o 
  -5   6  10       25.76       25.99      1.77 o 
  -4   6  10        0.28        0.58      0.97 o 
  -3   6  10       20.69       19.67      1.32 o 
  -2   6  10       30.02       28.53      1.54 o 
  -1   6  10      165.34      166.41      3.79 o 
   0   6  10       96.47       95.52      2.86 o 
   1   6  10        0.69        0.95      1.11 o 
   2   6  10        0.01       -1.32      1.32 o 
   3   6  10       15.32       11.99      2.49 o 
   4   6  10        1.18       -0.49      1.58 o 
   5   6  10       15.98       11.75      3.10 o 
   6   6  10       11.41       14.18      3.47 o 
   7   6  10        7.70        9.87      3.09 o 
 -11   7  10        1.14       -0.60      1.35 o 
 -10   7  10       45.07       45.51      2.71 o 
  -9   7  10      180.75      174.96      4.62 o 
  -8   7  10       38.49       38.42      2.10 o 
  -7   7  10       19.24       25.31      1.79 o 
  -6   7  10       64.45       63.09      2.83 o 
  -5   7  10      398.08      397.45      8.89 o 
  -4   7  10       10.91        9.89      1.34 o 
  -3   7  10       39.56       36.51      2.18 o 
  -2   7  10      290.49      292.61      5.66 o 
  -1   7  10      150.08      158.79      4.26 o 
   0   7  10        1.63        1.85      1.38 o 
   1   7  10      113.97      113.76      5.51 o 
   2   7  10       60.20       58.35      3.29 o 
   3   7  10       25.33       22.60      2.71 o 
   4   7  10        1.33        0.52      2.38 o 
   5   7  10       28.19       32.26      4.03 o 
   6   7  10       93.27      102.67      6.44 o 
 -11   8  10        3.16        4.05      1.67 o 
 -10   8  10        1.75        2.24      1.53 o 
  -9   8  10        2.30        2.63      1.58 o 
  -8   8  10       28.72       27.11      1.92 o 
  -7   8  10        2.16        2.43      1.47 o 
  -6   8  10        0.00       -0.03      1.29 o 
  -5   8  10       56.17       45.05      2.93 o 
  -4   8  10        1.61        0.21      1.76 o 
  -3   8  10      215.99      200.44      7.70 o 
  -2   8  10        5.53        8.24      1.41 o 
  -1   8  10        4.36        1.96      1.58 o 
   0   8  10       24.04       18.54      3.28 o 
   1   8  10        0.00       -1.57      1.79 o 
   2   8  10        2.82        1.21      2.02 o 
   3   8  10       23.23       21.38      2.65 o 
   4   8  10       11.43       16.86      3.39 o 
   5   8  10       18.31       19.32      3.71 o 
 -10   9  10       47.90       52.74      4.91 o 
  -9   9  10       90.93       98.11      4.48 o 
  -8   9  10       25.92       25.19      2.54 o 
  -7   9  10        0.45        0.15      1.31 o 
  -6   9  10       23.38       24.92      2.18 o 
  -5   9  10      234.23      237.95      7.72 o 
  -4   9  10      128.81      134.93      5.46 o 
  -3   9  10        1.86        3.26      1.60 o 
  -2   9  10      600.66      592.05     11.39 o 
  -1   9  10      239.19      244.20      7.05 o 
   0   9  10        1.57        2.32      1.65 o 
   1   9  10       36.15       33.04      3.42 o 
   2   9  10        0.85        0.91      2.27 o 
   3   9  10      108.83      126.35      9.98 o 
   4   9  10        0.23       -0.22      3.96 o 
  -9  10  10       15.37       13.47      2.25 o 
  -8  10  10        1.03        1.73      3.47 o 
  -7  10  10        7.02        5.99      2.01 o 
  -6  10  10        8.43        6.73      1.63 o 
  -5  10  10       37.28       33.26      2.41 o 
  -4  10  10        0.01        0.43      1.44 o 
  -3  10  10        5.97        4.24      1.47 o 
  -2  10  10        2.89        3.15      2.20 o 
  -1  10  10        0.41       -1.23      2.05 o 
   0  10  10        2.62        2.55      1.87 o 
   1  10  10        0.01       -2.06      2.06 o 
   2  10  10       30.40       31.85      3.76 o 
   3  10  10        0.32       -3.92      3.92 o 
  -8  11  10       12.00       10.76      2.50 o 
  -7  11  10        2.75       -0.54      1.98 o 
  -6  11  10      115.80      148.81      7.72 o 
  -5  11  10        0.63        1.92      1.96 o 
  -4  11  10       31.30       31.72      3.22 o 
  -3  11  10       10.83        7.45      3.26 o 
  -2  11  10       45.33       43.39      4.00 o 
  -1  11  10       81.02       76.15      4.09 o 
   0  11  10       10.38       12.08      2.39 o 
   1  11  10        3.83        2.15      2.56 o 
   2  11  10       32.99       32.29      6.32 o 
  -6  12  10       41.45       46.56      4.89 o 
  -5  12  10        5.52        6.88      3.33 o 
  -4  12  10        5.80        8.36      3.49 o 
  -3  12  10        8.11        6.67      3.37 o 
  -2  12  10        0.36       -1.85      2.49 o 
  -1  12  10        0.02        0.54      1.92 o 
   0  12  10        0.06       -1.79      1.79 o 
  -3 -14  11        0.66       -0.24      3.69 o 
  -2 -14  11        3.32        5.96      3.83 o 
  -1 -14  11        1.80        0.11      3.76 o 
  -6 -13  11       10.98       12.64      4.36 o 
  -5 -13  11        9.67        9.82      4.12 o 
  -4 -13  11       23.29       29.67      5.07 o 
  -3 -13  11       14.70       16.92      4.52 o 
  -2 -13  11       13.62       14.86      4.38 o 
  -1 -13  11        1.88        1.57      3.69 o 
   0 -13  11       18.97       21.87      3.30 o 
   1 -13  11       43.92       56.06      6.27 o 
   2 -13  11        6.46        5.31      3.50 o 
  -7 -12  11        3.19        2.03      2.08 o 
  -6 -12  11       18.09       14.08      4.19 o 
  -5 -12  11        0.41       -1.24      1.73 o 
  -4 -12  11        6.51        5.04      3.58 o 
  -3 -12  11       75.17       77.23      6.81 o 
  -2 -12  11        1.27        6.57      3.31 o 
  -1 -12  11       15.36       17.60      2.90 o 
   0 -12  11       30.09       33.39      3.53 o 
   1 -12  11        0.00        0.68      2.26 o 
   2 -12  11        1.58        4.72      3.39 o 
   3 -12  11        8.27       11.07      4.22 o 
   4 -12  11        4.15        6.31      3.82 o 
  -9 -11  11        2.55        4.72      3.20 o 
  -8 -11  11       27.77       31.29      3.11 o 
  -7 -11  11        0.25       -0.70      1.73 o 
  -6 -11  11        3.75        2.06      1.86 o 
  -5 -11  11        2.35        2.65      1.76 o 
  -4 -11  11       31.86       32.04      3.46 o 
  -3 -11  11        4.46        5.23      2.05 o 
  -2 -11  11       62.36       64.55      4.19 o 
  -1 -11  11        0.12        0.43      1.92 o 
   0 -11  11       39.41       42.47      7.95 o 
   1 -11  11       19.38       21.22      3.05 o 
   2 -11  11        1.53        2.92      2.21 o 
   3 -11  11       11.87       12.30      4.02 o 
   4 -11  11       30.36       37.04      3.85 o 
   5 -11  11        1.37        3.74      2.51 o 
 -10 -10  11        0.22        3.23      3.04 o 
  -9 -10  11        3.95        5.26      2.01 o 
  -8 -10  11        8.28        7.21      2.07 o 
  -7 -10  11       18.24       22.34      2.32 o 
  -6 -10  11        0.02       -0.21      1.44 o 
  -5 -10  11        1.91       -1.09      1.46 o 
  -4 -10  11       32.77       35.84      2.63 o 
  -3 -10  11        9.80        9.62      1.86 o 
  -2 -10  11        0.00       -1.21      1.21 o 
  -1 -10  11        9.65        5.21      1.98 o 
   0 -10  11        5.75        2.69      1.89 o 
   1 -10  11       27.11       29.08      3.00 o 
   2 -10  11        0.00       -0.60      1.63 o 
   3 -10  11        3.73        3.31      2.17 o 
   4 -10  11       13.44       14.88      2.97 o 
   5 -10  11        7.95        5.89      2.19 o 
   6 -10  11       20.20       27.52      5.44 o 
 -10  -9  11        4.13        6.20      1.96 o 
  -9  -9  11        1.60       -1.36      1.36 o 
  -8  -9  11        3.70        2.94      1.62 o 
  -7  -9  11       97.67       99.50      3.97 o 
  -6  -9  11       52.33       44.74      2.70 o 
  -5  -9  11        5.08        0.81      1.44 o 
  -4  -9  11       58.46       58.99      3.13 o 
  -3  -9  11      182.81      178.44      4.75 o 
  -2  -9  11       18.88       17.86      1.72 o 
  -1  -9  11        5.32        3.96      1.38 o 
   0  -9  11       17.24       20.65      2.56 o 
   1  -9  11       19.15       16.88      2.76 o 
   2  -9  11       11.62       11.06      1.88 o 
   3  -9  11       43.73       39.88      3.42 o 
   4  -9  11       37.98       42.38      3.20 o 
   5  -9  11        0.92        0.07      1.82 o 
   6  -9  11        9.93        8.46      2.75 o 
 -11  -8  11       17.92       20.63      2.43 o 
 -10  -8  11        8.49        9.18      2.42 o 
  -9  -8  11        0.70       -1.53      1.53 o 
  -8  -8  11        1.93        2.76      1.45 o 
  -7  -8  11       33.71       38.87      3.66 o 
  -6  -8  11       37.79       41.44      2.54 o 
  -5  -8  11        6.66        7.26      2.21 o 
  -4  -8  11      110.71      107.83      3.94 o 
  -3  -8  11       19.99       21.38      1.76 o 
  -2  -8  11       88.62       80.50      2.95 o 
  -1  -8  11       18.68       19.42      1.65 o 
   0  -8  11       20.44       20.25      1.52 o 
   1  -8  11       64.99       77.53      4.11 o 
   2  -8  11        4.39        5.33      1.58 o 
   3  -8  11        0.65        1.84      1.49 o 
   4  -8  11       45.70       45.69      3.63 o 
   5  -8  11        1.68        2.96      1.83 o 
   6  -8  11        2.98        5.06      1.91 o 
   7  -8  11        0.01        1.22      2.13 o 
 -11  -7  11        3.13        2.36      1.76 o 
 -10  -7  11       99.79      108.88      6.83 o 
  -9  -7  11        5.67        5.53      1.73 o 
  -8  -7  11       44.34       43.19      2.59 o 
  -7  -7  11       99.95       95.59      3.53 o 
  -6  -7  11      276.11      273.64      7.02 o 
  -5  -7  11      117.22      114.64      8.57 o 
  -4  -7  11        2.56        3.36      2.55 o 
  -3  -7  11      718.78      709.37     12.87 o 
  -2  -7  11       48.80       52.98      2.35 o 
  -1  -7  11       20.52       22.41      1.47 o 
   0  -7  11      152.21      153.99      3.67 o 
   1  -7  11       57.06       61.11      2.69 o 
   2  -7  11       22.35       25.23      3.43 o 
   3  -7  11        6.45        7.01      1.49 o 
   4  -7  11       20.16       17.97      1.89 o 
   5  -7  11        3.03        1.40      4.37 o 
   6  -7  11        0.05       -1.09      1.63 o 
   7  -7  11        0.56        1.26      2.57 o 
 -12  -6  11        1.62        2.99      1.47 o 
 -11  -6  11       10.28       10.35      2.50 o 
 -10  -6  11        1.13        2.76      1.25 o 
  -9  -6  11       53.73       62.38      2.78 o 
  -8  -6  11        0.82        0.76      1.16 o 
  -7  -6  11        3.98        2.53      1.33 o 
  -6  -6  11       13.59       13.77      2.19 o 
  -5  -6  11      207.99      203.54      5.45 o 
  -4  -6  11      185.63      171.99      4.52 o 
  -3  -6  11      501.02      493.33      9.31 o 
  -2  -6  11       86.51       79.98      2.40 o 
  -1  -6  11       76.85       84.84      2.56 o 
   0  -6  11       64.83       62.94      2.27 o 
   1  -6  11      119.48      116.56      2.79 o 
   2  -6  11        3.96        4.62      1.01 o 
   3  -6  11        0.10        0.48      1.11 o 
   4  -6  11        0.49        0.49      1.26 o 
   5  -6  11       34.18       36.15      2.80 o 
   6  -6  11        6.73        8.21      2.07 o 
   7  -6  11        9.44       11.84      2.53 o 
 -12  -5  11       64.16       65.83      3.07 o 
 -11  -5  11       46.67       44.84      3.20 o 
 -10  -5  11       28.57       29.05      1.86 o 
  -9  -5  11       13.59       15.57      1.52 o 
  -8  -5  11      188.49      190.78      4.23 o 
  -7  -5  11      139.42      134.44      3.30 o 
  -6  -5  11      115.00      113.98      3.01 o 
  -5  -5  11      124.42      114.98      3.07 o 
  -4  -5  11        1.31        0.57      0.94 o 
  -3  -5  11      267.87      263.05      5.40 o 
  -2  -5  11      324.82      318.12      5.75 o 
  -1  -5  11      211.90      199.92      3.77 o 
   0  -5  11      403.66      419.14      6.63 o 
   1  -5  11        0.05       -0.54      0.70 o 
   2  -5  11       42.90       44.00      1.75 o 
   3  -5  11      130.73      124.46      3.41 o 
   4  -5  11       63.13       68.98      4.06 o 
   5  -5  11       23.53       25.68      2.48 o 
   6  -5  11       11.34       11.58      2.99 o 
   7  -5  11        1.49        1.39      1.89 o 
   8  -5  11       19.12       13.37      2.99 o 
 -12  -4  11        0.45       -0.10      1.02 o 
 -11  -4  11        0.99        1.36      1.03 o 
 -10  -4  11       29.33       29.90      2.88 o 
  -9  -4  11       74.66       71.78      3.41 o 
  -8  -4  11      113.63       95.06      2.52 o 
  -7  -4  11       12.83        9.59      0.96 o 
  -6  -4  11       19.39       17.27      1.15 o 
  -5  -4  11       12.63       13.07      1.10 o 
  -4  -4  11      522.31      525.37      8.45 o 
  -3  -4  11       85.90       90.03      2.17 o 
  -2  -4  11       87.41       82.39      2.10 o 
  -1  -4  11       43.04       46.32      1.62 o 
   0  -4  11       13.06       12.37      0.99 o 
   1  -4  11      196.66      193.39      3.48 o 
   2  -4  11       43.76       42.47      1.53 o 
   3  -4  11       36.98       37.38      1.63 o 
   4  -4  11        1.78        0.59      1.18 o 
   5  -4  11        0.03       -1.43      1.43 o 
   6  -4  11        0.08       -0.54      1.62 o 
   7  -4  11       28.27       32.83      2.91 o 
   8  -4  11        7.66        7.48      2.27 o 
 -13  -3  11       18.68       22.27      2.42 o 
 -12  -3  11        5.56        7.05      1.13 o 
 -11  -3  11      119.78      127.82      6.36 o 
 -10  -3  11      245.19      248.59      6.90 o 
  -9  -3  11        0.02        0.04      0.63 o 
  -8  -3  11       10.27        6.01      0.77 o 
  -7  -3  11      103.09       97.90      2.46 o 
  -6  -3  11       56.10       53.47      1.60 o 
  -5  -3  11       15.35       16.72      1.26 o 
  -4  -3  11      175.07      181.98      3.01 o 
  -3  -3  11     1602.80     1658.37     19.05 o 
  -2  -3  11       74.25       85.49      1.72 o 
  -1  -3  11      243.03      223.65      3.70 o 
   0  -3  11      149.22      136.85      2.70 o 
   1  -3  11       48.01       52.04      1.64 o 
   2  -3  11       54.44       55.77      1.73 o 
   3  -3  11        4.45        3.50      0.95 o 
   4  -3  11       34.59       36.53      2.18 o 
   5  -3  11       71.99       71.91      3.64 o 
   6  -3  11        4.79        2.99      1.96 o 
   7  -3  11        4.47        4.56      2.00 o 
   8  -3  11       22.13       21.29      2.67 o 
 -13  -2  11       15.16       18.37      1.11 o 
 -12  -2  11       44.84       47.16      1.89 o 
 -11  -2  11        0.80        3.89      3.30 o 
 -10  -2  11        7.07        7.21      1.03 o 
  -9  -2  11        1.19        1.86      0.57 o 
  -8  -2  11      144.62      127.43      2.98 o 
  -7  -2  11       48.31       47.60      1.38 o 
  -6  -2  11       19.03       18.36      0.93 o 
  -5  -2  11        0.12       -0.40      0.48 o 
  -4  -2  11       29.17       25.40      1.03 o 
  -3  -2  11       98.55      101.73      1.85 o 
  -2  -2  11       12.12        8.74      0.71 o 
  -1  -2  11       97.64      104.25      2.20 o 
   0  -2  11      166.02      160.15      3.05 o 
   1  -2  11       11.12       12.68      0.97 o 
   2  -2  11        0.78       -0.30      0.69 o 
   3  -2  11        3.94        3.73      1.04 o 
   4  -2  11        7.24        6.58      1.39 o 
   5  -2  11       14.42       11.49      2.29 o 
   6  -2  11        0.00       -0.16      1.57 o 
   7  -2  11       19.88       24.45      2.61 o 
   8  -2  11       38.61       38.62      3.32 o 
 -11  -1  11       20.93       24.36      4.63 o 
 -10  -1  11       97.57       93.58      7.56 o 
  -9  -1  11      162.94      169.07     10.17 o 
  -8  -1  11        6.91       -0.15      0.70 o 
  -7  -1  11        0.37       -0.59      0.59 o 
  -6  -1  11       12.29       13.75      0.81 o 
  -5  -1  11       24.06       21.05      0.84 o 
  -4  -1  11       65.44       58.77      1.40 o 
  -3  -1  11      371.22      357.49      4.50 o 
  -2  -1  11      598.47      610.43      7.19 o 
  -1  -1  11      250.61      260.92      4.10 o 
   0  -1  11       45.85       40.57      1.58 o 
   1  -1  11       86.09       70.49      1.77 o 
   2  -1  11        0.61       -0.35      0.69 o 
   3  -1  11       14.31       11.85      1.09 o 
   4  -1  11        8.74        8.62      1.49 o 
   5  -1  11      269.84      281.85     11.21 o 
   6  -1  11        3.44        3.37      1.71 o 
   7  -1  11        7.40        4.97      1.96 o 
   8  -1  11        6.65        3.88      2.06 o 
 -12   0  11        4.12        3.62      3.46 o 
 -11   0  11        2.84        9.09      3.75 o 
 -10   0  11        4.08        7.49      3.42 o 
  -9   0  11       16.49       15.47      3.90 o 
  -8   0  11      238.77      221.19      5.02 o 
  -7   0  11      132.99      120.37      2.33 o 
  -6   0  11        0.33       -0.54      0.54 o 
  -5   0  11       39.79       32.56      1.50 o 
  -4   0  11      645.52      632.20      8.30 o 
  -3   0  11       92.15       95.99      1.77 o 
  -2   0  11       13.91       12.50      0.74 o 
  -1   0  11        0.01        1.94      0.70 o 
   0   0  11       82.13       72.61      1.75 o 
   1   0  11       44.16       53.93      1.77 o 
   2   0  11       55.83       61.83      2.19 o 
   3   0  11       10.00       13.27      1.13 o 
   4   0  11       19.43       19.57      1.50 o 
   5   0  11        1.57       -0.77      1.56 o 
   6   0  11       33.64       26.81      2.58 o 
   7   0  11       22.93       20.00      2.56 o 
   8   0  11        4.88        6.07      4.32 o 
 -12   1  11       28.44       39.77      5.82 o 
 -11   1  11       65.98       76.80      7.50 o 
 -10   1  11       90.09      114.73      8.56 o 
  -9   1  11      111.23       99.82      7.99 o 
  -8   1  11       39.79       38.00      1.49 o 
  -7   1  11      492.67      456.01      7.11 o 
  -6   1  11      227.10      224.57      4.21 o 
  -5   1  11        3.90        3.32      0.65 o 
  -4   1  11     1527.06     1471.01     19.42 o 
  -3   1  11      269.44      273.12      4.10 o 
  -2   1  11        5.61        6.19      0.66 o 
  -1   1  11       38.29       45.39      1.50 o 
   0   1  11       53.49       52.75      2.20 o 
   1   1  11        0.81        1.16      0.76 o 
   2   1  11        3.70        7.21      0.91 o 
   3   1  11       12.32       13.02      1.16 o 
   4   1  11       43.77       48.17      2.16 o 
   5   1  11       10.68       15.02      2.16 o 
   6   1  11       51.43       39.96      3.01 o 
   7   1  11       10.10        7.46      2.23 o 
   8   1  11        1.04       -1.63      1.86 o 
 -12   2  11        3.77       10.05      4.01 o 
 -11   2  11       18.97       29.60      5.20 o 
 -10   2  11        0.04        4.46      3.24 o 
  -9   2  11       10.11       12.44      0.63 o 
  -8   2  11      108.09      104.99      2.49 o 
  -7   2  11       61.96       54.56      1.79 o 
  -6   2  11       26.87       26.28      1.11 o 
  -5   2  11       44.42       45.20      1.79 o 
  -4   2  11      289.26      282.92      4.55 o 
  -3   2  11        2.56        0.90      0.71 o 
  -2   2  11       12.70       11.62      1.04 o 
  -1   2  11      335.65      313.17      5.64 o 
   0   2  11      180.02      197.27      4.09 o 
   1   2  11       75.51       81.12      2.28 o 
   2   2  11       15.79       12.58      1.12 o 
   3   2  11        1.92        3.20      1.24 o 
   4   2  11      100.62       98.53      3.40 o 
   5   2  11       55.05       59.36      3.47 o 
   6   2  11        9.43       10.66      2.28 o 
   7   2  11       38.09       38.54      3.22 o 
   8   2  11        1.51        0.22      2.40 o 
 -13   3  11        3.09        1.79      0.96 o 
 -12   3  11        0.10        0.51      1.03 o 
 -11   3  11        9.86       12.97      1.02 o 
 -10   3  11      130.83      139.11      4.64 o 
  -9   3  11       39.09       33.22      1.37 o 
  -8   3  11        4.22        4.71      0.77 o 
  -7   3  11      214.00      225.10      4.41 o 
  -6   3  11      159.43      162.96      3.83 o 
  -5   3  11      528.58      540.13      8.52 o 
  -4   3  11      411.81      412.73      6.86 o 
  -3   3  11      851.83      818.79     18.96 o 
  -2   3  11        0.57       -0.10      0.74 o 
  -1   3  11       49.84       50.53      1.89 o 
   0   3  11       87.27       72.24      2.31 o 
   1   3  11        8.38       10.20      1.19 o 
   2   3  11      319.78      324.75      6.28 o 
   3   3  11        4.56        6.19      1.37 o 
   4   3  11       96.05      106.60      4.82 o 
   5   3  11      105.87      109.85      4.73 o 
   6   3  11        1.57        1.45      1.97 o 
   7   3  11       15.19       14.43      3.33 o 
 -12   4  11        1.04       -0.66      1.50 o 
 -11   4  11       31.12       29.84      1.48 o 
 -10   4  11        8.89        6.73      1.23 o 
  -9   4  11        6.07        5.17      0.74 o 
  -8   4  11        2.03        2.00      0.66 o 
  -7   4  11       10.84       10.77      0.88 o 
  -6   4  11      104.14      101.25      2.39 o 
  -5   4  11      212.95      211.71      4.09 o 
  -4   4  11       23.83       24.40      1.67 o 
  -3   4  11       67.15       69.19      2.43 o 
  -2   4  11        6.16        7.01      1.56 o 
  -1   4  11       60.63       53.08      2.00 o 
   0   4  11      413.11      411.19      7.28 o 
   1   4  11        0.12        0.08      0.91 o 
   2   4  11        8.85        7.38      1.42 o 
   3   4  11        3.42        3.74      1.35 o 
   4   4  11      106.62      118.18      4.71 o 
   5   4  11       28.92       28.15      2.88 o 
   6   4  11       10.03        8.18      2.35 o 
   7   4  11        9.94       12.90      2.69 o 
 -12   5  11       17.69       16.34      2.36 o 
 -11   5  11       88.21       91.23      3.04 o 
 -10   5  11        1.00       -0.06      1.06 o 
  -9   5  11       16.76       16.36      1.36 o 
  -8   5  11       58.39       56.79      2.30 o 
  -7   5  11      132.73      132.59      3.74 o 
  -6   5  11      497.36      493.60      8.94 o 
  -5   5  11      305.34      301.57      6.02 o 
  -4   5  11       26.85       28.06      1.44 o 
  -3   5  11        0.55        0.54      0.94 o 
  -2   5  11       65.06       66.55      2.49 o 
  -1   5  11       49.27       48.55      2.81 o 
   0   5  11       71.84       68.09      2.57 o 
   1   5  11      118.14      116.19      3.20 o 
   2   5  11       92.53       98.49      4.09 o 
   3   5  11       23.40       25.89      2.64 o 
   4   5  11       21.11       20.70      2.95 o 
   5   5  11       69.09       74.56      5.22 o 
   6   5  11        1.32        2.66      2.23 o 
 -12   6  11        0.36       -1.15      1.15 o 
 -11   6  11        8.15        4.42      1.33 o 
 -10   6  11       28.49       25.80      1.95 o 
  -9   6  11        1.82        1.97      1.25 o 
  -8   6  11        5.35        3.34      1.12 o 
  -7   6  11        4.88        4.79      1.17 o 
  -6   6  11       40.19       43.19      2.25 o 
  -5   6  11       65.19       64.00      2.36 o 
  -4   6  11      110.27       99.52      2.76 o 
  -3   6  11       63.89       70.44      2.30 o 
  -2   6  11       76.86       73.02      2.75 o 
  -1   6  11       17.77       12.02      1.65 o 
   0   6  11        2.96        3.10      1.41 o 
   1   6  11        2.70        2.83      1.84 o 
   2   6  11        0.02       -0.43      1.50 o 
   3   6  11        4.96        5.80      1.95 o 
   4   6  11       17.33       17.78      3.25 o 
   5   6  11       22.37       20.38      4.80 o 
   6   6  11        2.46        2.27      2.28 o 
 -11   7  11       46.89       43.37      2.74 o 
 -10   7  11       73.24       80.37      3.64 o 
  -9   7  11        4.01        1.45      1.45 o 
  -8   7  11        0.46       -1.26      1.26 o 
  -7   7  11      185.55      185.10      6.05 o 
  -6   7  11      117.85      113.86      6.31 o 
  -5   7  11      123.06      116.88      4.63 o 
  -4   7  11      115.38      111.48      3.38 o 
  -3   7  11      161.88      165.84      4.34 o 
  -2   7  11       30.75       34.54      3.04 o 
  -1   7  11      172.89      174.34      5.39 o 
   0   7  11      141.51      126.54      6.74 o 
   1   7  11      103.46      106.57      5.36 o 
   2   7  11       65.11       58.68      4.14 o 
   3   7  11        0.03       -1.96      2.00 o 
   4   7  11       84.26       96.13      6.10 o 
   5   7  11        2.38        2.91      3.00 o 
 -11   8  11        4.41        2.73      1.98 o 
 -10   8  11        0.19        0.13      1.47 o 
  -9   8  11        2.53        2.15      1.61 o 
  -8   8  11       14.27       10.79      1.92 o 
  -7   8  11        9.23        9.83      2.31 o 
  -6   8  11        0.34       -0.84      1.34 o 
  -5   8  11       55.51       56.94      3.37 o 
  -4   8  11      112.30      118.05      4.97 o 
  -3   8  11       29.45       33.33      2.06 o 
  -2   8  11       29.97       29.36      2.09 o 
  -1   8  11        0.93       -0.96      1.58 o 
   0   8  11        2.22        0.93      3.47 o 
   1   8  11       11.57       14.23      2.75 o 
   2   8  11        3.99        4.83      2.32 o 
   3   8  11        8.19        8.58      4.51 o 
   4   8  11        5.06        3.72      4.29 o 
 -10   9  11       71.07       74.14      9.67 o 
  -9   9  11        1.65        1.68      1.74 o 
  -8   9  11       46.65       46.78      2.61 o 
  -7   9  11       48.10       45.90      2.56 o 
  -6   9  11       19.90       24.36      2.50 o 
  -5   9  11       13.40       11.91      2.17 o 
  -4   9  11        9.87        7.33      3.13 o 
  -3   9  11       87.31       88.08      3.27 o 
  -2   9  11       57.16       56.81      2.74 o 
  -1   9  11        0.22       -1.29      1.49 o 
   0   9  11       57.59       60.02      4.39 o 
   1   9  11       72.44       74.39      5.04 o 
   2   9  11       12.76       14.98      3.12 o 
   3   9  11        0.38       -3.56      3.56 o 
  -9  10  11        0.09       -0.88      2.15 o 
  -8  10  11        8.12        4.70      3.32 o 
  -7  10  11        0.31        0.16      1.42 o 
  -6  10  11        3.93        5.09      1.67 o 
  -5  10  11        8.48        5.99      2.15 o 
  -4  10  11        0.02       -1.36      1.40 o 
  -3  10  11       46.24       34.38      2.22 o 
  -2  10  11        5.08        3.90      1.76 o 
  -1  10  11       13.95       18.10      2.40 o 
   0  10  11       23.51       21.89      4.71 o 
   1  10  11        6.26       10.77      2.97 o 
   2  10  11        8.02        6.55      4.44 o 
  -7  11  11       56.16       69.01      4.83 o 
  -6  11  11       99.51      105.33      5.45 o 
  -5  11  11       32.03       35.86      3.43 o 
  -4  11  11       93.59       94.11      7.29 o 
  -3  11  11       33.79       34.29      3.46 o 
  -2  11  11        4.07        5.35      2.28 o 
  -1  11  11        0.52       -0.35      1.95 o 
   0  11  11        3.26        0.37      2.41 o 
   1  11  11       55.84       59.52      5.10 o 
  -4  12  11        1.74        7.08      3.57 o 
  -3  12  11        3.78        1.18      2.04 o 
  -2  12  11        0.11       -2.15      2.15 o 
  -5 -13  12        0.66        0.62      3.50 o 
  -4 -13  12       16.99       22.17      4.83 o 
  -3 -13  12        0.02       -3.20      3.20 o 
  -2 -13  12        0.14       -0.21      3.37 o 
  -1 -13  12       38.74       38.51      5.60 o 
   0 -13  12       12.43       10.54      2.99 o 
   1 -13  12        0.04        2.19      3.46 o 
  -7 -12  12        0.82        0.19      2.03 o 
  -6 -12  12        6.05        2.74      2.18 o 
  -5 -12  12       10.74        9.73      3.84 o 
  -4 -12  12        0.02        0.12      3.15 o 
  -3 -12  12        9.62        8.87      3.63 o 
  -2 -12  12        6.35        7.39      3.59 o 
  -1 -12  12       20.05       20.86      3.14 o 
   0 -12  12        0.04       -1.62      2.44 o 
   1 -12  12        2.24       -1.12      2.18 o 
   2 -12  12        1.19        4.31      3.27 o 
   3 -12  12       10.35        9.04      4.11 o 
  -8 -11  12        8.97        6.94      2.24 o 
  -7 -11  12        0.01        0.43      1.78 o 
  -6 -11  12        3.59        7.11      2.14 o 
  -5 -11  12        5.73        1.31      1.81 o 
  -4 -11  12       60.74       64.08      8.10 o 
  -3 -11  12       11.95        5.47      3.35 o 
  -2 -11  12        0.05        0.19      2.69 o 
  -1 -11  12       31.31       38.63      3.57 o 
   0 -11  12       24.47       22.19      3.08 o 
   1 -11  12        2.97        4.35      2.83 o 
   2 -11  12        5.45        8.78      3.77 o 
   3 -11  12        3.57        4.04      3.59 o 
   4 -11  12        6.12        6.68      3.76 o 
  -9 -10  12        7.05        9.69      2.22 o 
  -8 -10  12        7.64        4.90      2.28 o 
  -7 -10  12       19.05       19.51      2.46 o 
  -6 -10  12       85.60       83.53      3.88 o 
  -5 -10  12       32.50       35.08      2.67 o 
  -4 -10  12       49.43       58.60      4.55 o 
  -3 -10  12       19.46       21.29      2.92 o 
  -2 -10  12        0.01       -1.19      1.19 o 
  -1 -10  12        4.60        6.43      2.15 o 
   0 -10  12       22.56       23.55      4.22 o 
   1 -10  12        0.31       -1.72      1.72 o 
   2 -10  12       20.56       23.75      5.43 o 
   3 -10  12        3.41        3.69      3.37 o 
   4 -10  12       17.87       17.97      2.68 o 
   5 -10  12        9.47        7.14      2.81 o 
 -10  -9  12        0.82        1.71      2.27 o 
  -9  -9  12        3.16        4.37      1.80 o 
  -8  -9  12        3.17        1.60      1.96 o 
  -7  -9  12       53.26       46.14      3.20 o 
  -6  -9  12        0.53        0.35      1.51 o 
  -5  -9  12      109.96      113.80      4.37 o 
  -4  -9  12       10.02        8.86      1.82 o 
  -3  -9  12      121.65      127.20      4.63 o 
  -2  -9  12       39.35       35.96      2.56 o 
  -1  -9  12        8.18        9.49      1.58 o 
   0  -9  12        2.98        1.33      1.93 o 
   1  -9  12        7.83        7.16      2.18 o 
   2  -9  12       42.04       43.58      2.98 o 
   3  -9  12       30.20       31.33      2.75 o 
   4  -9  12        0.35        0.23      1.91 o 
   5  -9  12       14.33       13.60      2.49 o 
 -11  -8  12       12.87       13.54      2.25 o 
 -10  -8  12        1.77        1.84      1.65 o 
  -9  -8  12       19.51       21.34      2.10 o 
  -8  -8  12        4.90        7.17      1.60 o 
  -7  -8  12        0.01        0.33      1.33 o 
  -6  -8  12        1.16        0.56      1.48 o 
  -5  -8  12        2.56        3.04      1.44 o 
  -4  -8  12      114.78      112.97      4.18 o 
  -3  -8  12      277.47      262.39      6.04 o 
  -2  -8  12        0.36        1.30      1.16 o 
  -1  -8  12      137.75      142.15      4.15 o 
   0  -8  12       52.98       54.46      3.12 o 
   1  -8  12       38.51       45.16      2.49 o 
   2  -8  12       27.22       24.22      2.30 o 
   3  -8  12        9.03       10.84      1.80 o 
   4  -8  12       43.73       46.80      3.22 o 
   5  -8  12       34.19       30.92      2.87 o 
   6  -8  12       47.06       49.48      4.34 o 
 -11  -7  12        2.17        2.06      1.56 o 
 -10  -7  12        3.61        3.21      1.86 o 
  -9  -7  12        0.05        0.34      1.31 o 
  -8  -7  12      167.12      160.21      9.02 o 
  -7  -7  12       19.40       20.63      3.34 o 
  -6  -7  12        3.71        0.24      1.30 o 
  -5  -7  12      149.85      139.62      6.33 o 
  -4  -7  12       70.54       65.24      3.05 o 
  -3  -7  12       91.91       88.79      3.14 o 
  -2  -7  12        8.21        9.02      1.36 o 
  -1  -7  12       11.77       13.07      1.51 o 
   0  -7  12        0.04       -0.70      1.00 o 
   1  -7  12        8.43        5.17      1.44 o 
   2  -7  12       33.66       36.49      2.09 o 
   3  -7  12       13.43       15.76      1.86 o 
   4  -7  12        6.62        5.20      1.90 o 
   5  -7  12        1.77        0.72      1.76 o 
   6  -7  12        2.20        1.64      1.92 o 
 -12  -6  12        0.66        1.05      1.45 o 
 -11  -6  12       27.80       24.31      3.57 o 
 -10  -6  12       17.47       25.60      3.24 o 
  -9  -6  12        5.38        7.42      1.39 o 
  -8  -6  12       71.34       66.79      2.86 o 
  -7  -6  12       20.17       15.91      2.31 o 
  -6  -6  12        2.45       -0.09      1.12 o 
  -5  -6  12      232.14      225.53      7.79 o 
  -4  -6  12       11.13       10.30      1.63 o 
  -3  -6  12       32.07       34.15      1.90 o 
  -2  -6  12       15.67       15.71      2.21 o 
  -1  -6  12      148.05      142.51      3.45 o 
   0  -6  12       26.21       24.87      1.55 o 
   1  -6  12        9.99        7.67      1.35 o 
   2  -6  12      117.32      113.46      3.37 o 
   3  -6  12       12.57       14.67      1.75 o 
   4  -6  12       19.62       19.05      2.87 o 
   5  -6  12       19.43       15.92      2.34 o 
   6  -6  12        9.88        8.11      2.17 o 
   7  -6  12       20.44       22.21      2.83 o 
 -12  -5  12       60.16       59.19      2.87 o 
 -11  -5  12       44.20       51.66      2.55 o 
 -10  -5  12       46.26       51.26      2.47 o 
  -9  -5  12       82.37       81.42      3.02 o 
  -8  -5  12      176.47      175.27      4.82 o 
  -7  -5  12       26.21       26.07      1.80 o 
  -6  -5  12       27.64       24.62      1.76 o 
  -5  -5  12      455.52      421.30      9.46 o 
  -4  -5  12      831.38      803.02     16.46 o 
  -3  -5  12       81.00       71.64      2.58 o 
  -2  -5  12      232.14      222.90      5.06 o 
  -1  -5  12       29.23       34.05      1.66 o 
   0  -5  12        0.22        0.22      0.81 o 
   1  -5  12        4.14        4.88      1.02 o 
   2  -5  12       16.52       17.31      1.97 o 
   3  -5  12        6.45        3.54      1.26 o 
   4  -5  12      126.09      119.87      4.02 o 
   5  -5  12        1.02        1.77      1.75 o 
   6  -5  12        0.01       -1.69      1.69 o 
   7  -5  12        1.12        1.47      2.00 o 
 -12  -4  12        1.47        1.60      1.63 o 
 -11  -4  12       42.53       40.68      2.05 o 
 -10  -4  12       26.02       25.84      2.39 o 
  -9  -4  12       42.43       49.28      1.85 o 
  -8  -4  12       87.97       85.42      3.02 o 
  -7  -4  12       20.66       19.00      1.23 o 
  -6  -4  12       55.00       52.26      1.97 o 
  -5  -4  12        3.89        2.10      0.94 o 
  -4  -4  12      593.19      576.85     10.47 o 
  -3  -4  12      417.12      394.75      7.66 o 
  -2  -4  12       57.68       49.96      1.87 o 
  -1  -4  12      165.35      150.75      3.19 o 
   0  -4  12      120.81      114.83      2.77 o 
   1  -4  12        0.36        0.50      0.86 o 
   2  -4  12       68.68       73.26      2.31 o 
   3  -4  12       83.93       81.97      3.14 o 
   4  -4  12        0.32       -1.24      1.24 o 
   5  -4  12       18.42       22.88      2.57 o 
   6  -4  12       38.73       41.91      3.32 o 
   7  -4  12       50.90       49.14      3.48 o 
 -13  -3  12        0.78        1.47      1.61 o 
 -12  -3  12        5.61        5.69      1.08 o 
 -11  -3  12       34.64       33.07      3.72 o 
 -10  -3  12        1.88        1.37      1.16 o 
  -9  -3  12      125.84      119.17      2.82 o 
  -8  -3  12       78.67       83.41      2.29 o 
  -7  -3  12       47.67       52.82      1.83 o 
  -6  -3  12       74.60       69.04      2.17 o 
  -5  -3  12      229.12      219.93      4.64 o 
  -4  -3  12       90.75      101.00      2.34 o 
  -3  -3  12       48.17       60.86      2.04 o 
  -2  -3  12      187.58      161.54      3.22 o 
  -1  -3  12       81.15       79.87      2.20 o 
   0  -3  12      110.13       96.09      2.50 o 
   1  -3  12       33.97       37.52      1.47 o 
   2  -3  12       12.08       12.09      1.39 o 
   3  -3  12      198.43      186.06      4.37 o 
   4  -3  12       60.61       66.45      2.99 o 
   5  -3  12        1.99        0.52      1.71 o 
   6  -3  12       10.28        8.81      2.21 o 
   7  -3  12       19.33       21.54      3.14 o 
 -13  -2  12       43.27       46.66      2.09 o 
 -12  -2  12        5.28        4.10      1.14 o 
 -11  -2  12       58.22       58.70      4.89 o 
 -10  -2  12        2.26        2.98      0.73 o 
  -9  -2  12       20.50       15.75      0.90 o 
  -8  -2  12       51.93       44.69      1.57 o 
  -7  -2  12        3.99        2.00      0.71 o 
  -6  -2  12       16.95       14.93      1.04 o 
  -5  -2  12        6.34        2.80      0.81 o 
  -4  -2  12      207.56      213.57      3.75 o 
  -3  -2  12       57.31       57.51      1.60 o 
  -2  -2  12       36.74       39.31      1.85 o 
  -1  -2  12       35.56       30.57      1.38 o 
   0  -2  12      306.23      288.37      4.62 o 
   1  -2  12       36.05       36.90      1.46 o 
   2  -2  12        4.28        3.21      0.95 o 
   3  -2  12       13.85       14.65      1.49 o 
   4  -2  12        7.10        5.43      1.47 o 
   5  -2  12        3.58        3.66      1.82 o 
   6  -2  12       76.14       76.10      6.78 o 
   7  -2  12       33.06       33.23      3.02 o 
 -12  -1  12       25.02       26.73      4.90 o 
 -11  -1  12       37.91       34.36      5.24 o 
 -10  -1  12        0.02        0.34      2.86 o 
  -9  -1  12        1.88        1.24      0.51 o 
  -8  -1  12      401.68      348.05      6.33 o 
  -7  -1  12       38.98       41.43      1.51 o 
  -6  -1  12        0.11        0.27      0.66 o 
  -5  -1  12      403.65      387.36      6.48 o 
  -4  -1  12      147.69      159.00      3.04 o 
  -3  -1  12       99.46       88.58      2.44 o 
  -2  -1  12       18.23       13.87      1.13 o 
  -1  -1  12       37.33       30.91      1.37 o 
   0  -1  12       90.15       99.39      2.29 o 
   1  -1  12       11.31       12.86      1.06 o 
   2  -1  12       26.80       25.73      1.43 o 
   3  -1  12      139.45      138.12      3.59 o 
   4  -1  12        5.60        3.31      1.50 o 
   5  -1  12       22.91       18.49      2.39 o 
   6  -1  12       27.15       28.89      2.84 o 
   7  -1  12       25.27       26.90      2.89 o 
 -12   0  12       15.96       23.69      4.90 o 
 -11   0  12        8.56       11.13      4.06 o 
 -10   0  12       17.01       18.72      4.54 o 
  -9   0  12        0.01       -0.15      0.49 o 
  -8   0  12        0.09       -0.62      0.62 o 
  -7   0  12       91.29       79.23      2.13 o 
  -6   0  12        9.97       13.18      0.98 o 
  -5   0  12      359.20      335.45      6.66 o 
  -4   0  12       14.44        5.27      0.99 o 
  -3   0  12        9.62        9.43      0.91 o 
  -2   0  12      102.64       89.31      2.25 o 
  -1   0  12       56.25       58.83      1.71 o 
   0   0  12       27.27       15.71      1.04 o 
   1   0  12      455.40      408.03      6.55 o 
   2   0  12        0.14       -0.21      0.96 o 
   3   0  12       61.94       59.93      2.36 o 
   4   0  12       58.43       48.79      2.62 o 
   5   0  12      110.46       92.29      4.35 o 
   6   0  12        6.69        7.90      2.14 o 
   7   0  12        8.20       11.11      2.42 o 
 -12   1  12      101.95      128.62     10.06 o 
 -11   1  12      120.19      139.76     10.27 o 
 -10   1  12       97.13       92.11      7.88 o 
  -9   1  12       38.42       43.03      1.31 o 
  -8   1  12      116.48      129.19      4.78 o 
  -7   1  12      304.78      284.52      5.46 o 
  -6   1  12        0.06       -0.59      0.67 o 
  -5   1  12      275.64      255.23      4.31 o 
  -4   1  12     1377.55     1331.99     18.18 o 
  -3   1  12      300.44      312.37      5.72 o 
  -2   1  12      186.53      167.27      3.33 o 
  -1   1  12      196.97      171.32      3.43 o 
   0   1  12       62.08       74.83      2.17 o 
   1   1  12       10.31       16.88      1.44 o 
   2   1  12        2.05        2.75      0.92 o 
   3   1  12       87.36       95.60      3.15 o 
   4   1  12      126.47      120.78      4.50 o 
   5   1  12       70.12       68.01      3.85 o 
   6   1  12        0.08        1.08      1.83 o 
   7   1  12        8.04        9.38      2.39 o 
 -12   2  12       20.81       26.08      5.49 o 
 -11   2  12       19.18       29.80      5.45 o 
 -10   2  12       22.32       18.48      1.04 o 
  -9   2  12        6.97        6.57      0.71 o 
  -8   2  12        0.07        1.32      0.67 o 
  -7   2  12       69.30       67.12      2.16 o 
  -6   2  12        4.26        2.98      0.83 o 
  -5   2  12        3.22        1.06      0.81 o 
  -4   2  12      537.82      511.87      9.29 o 
  -3   2  12       35.24       38.84      1.86 o 
  -2   2  12      201.01      183.36      4.30 o 
  -1   2  12       31.44       31.17      2.83 o 
   0   2  12       65.49       71.30      2.18 o 
   1   2  12       28.52       28.04      1.46 o 
   2   2  12        0.06        0.13      0.93 o 
   3   2  12      161.06      168.76      5.18 o 
   4   2  12      121.65      124.34      3.68 o 
   5   2  12        6.28        6.54      2.11 o 
   6   2  12       59.31       59.02      3.75 o 
   7   2  12        7.12        6.59      3.15 o 
 -12   3  12       71.67       76.71      2.65 o 
 -11   3  12       12.84       13.70      1.12 o 
 -10   3  12       16.04       16.50      1.00 o 
  -9   3  12        7.34        6.25      0.84 o 
  -8   3  12       42.66       46.06      1.79 o 
  -7   3  12      213.15      223.71      4.53 o 
  -6   3  12      123.80      118.70      2.98 o 
  -5   3  12      709.64      671.93     11.62 o 
  -4   3  12        0.06       -0.76      0.88 o 
  -3   3  12      323.42      328.57      6.61 o 
  -2   3  12        3.22        2.42      0.97 o 
  -1   3  12        6.11        4.93      0.97 o 
   0   3  12      168.90      174.17      3.95 o 
   1   3  12       51.57       51.42      2.03 o 
   2   3  12        4.15        4.69      1.16 o 
   3   3  12       96.90       99.75      3.62 o 
   4   3  12       93.24      105.58      3.95 o 
   5   3  12       15.06       14.95      2.46 o 
   6   3  12        4.89        2.58      3.27 o 
   7   3  12       11.54       12.17      4.71 o 
 -12   4  12        0.46        0.75      1.55 o 
 -11   4  12       12.06       15.32      3.16 o 
 -10   4  12       29.65       30.27      3.25 o 
  -9   4  12       11.81       11.55      1.08 o 
  -8   4  12       24.17       23.25      1.29 o 
  -7   4  12       43.35       43.27      2.06 o 
  -6   4  12       81.61       88.01      3.02 o 
  -5   4  12       57.65       59.14      2.62 o 
  -4   4  12        2.92        3.16      1.04 o 
  -3   4  12        8.61        7.74      1.72 o 
  -2   4  12       32.31       28.75      2.23 o 
  -1   4  12        6.24        7.41      1.40 o 
   0   4  12        1.25        0.28      0.93 o 
   1   4  12        0.91        2.25      1.20 o 
   2   4  12       37.53       37.79      2.28 o 
   3   4  12       19.17       21.85      2.39 o 
   4   4  12       44.13       40.50      3.85 o 
   5   4  12        1.28        2.43      2.07 o 
   6   4  12       12.52        4.71      2.21 o 
 -12   5  12       80.83       88.34      4.97 o 
 -11   5  12       50.57       50.93      2.82 o 
 -10   5  12       13.48       12.25      1.49 o 
  -9   5  12        3.26        8.95      2.11 o 
  -8   5  12      140.33      138.08      3.74 o 
  -7   5  12       68.19       70.00      2.62 o 
  -6   5  12        2.98        4.81      1.04 o 
  -5   5  12      352.90      342.60     10.58 o 
  -4   5  12      147.31      143.95      3.79 o 
  -3   5  12        1.82        1.93      1.24 o 
  -2   5  12        0.72       -0.90      0.98 o 
  -1   5  12       94.55       92.84      7.03 o 
   0   5  12       72.11       83.83      4.25 o 
   1   5  12       45.07       52.08      3.77 o 
   2   5  12       39.63       36.40      2.77 o 
   3   5  12      104.22      116.25      4.80 o 
   4   5  12       32.97       33.68      3.87 o 
   5   5  12        0.07        1.53      3.37 o 
   6   5  12        5.86        6.07      2.86 o 
 -11   6  12        0.29       -0.84      0.84 o 
 -10   6  12        9.33        4.41      1.43 o 
  -9   6  12       48.11       45.98      2.26 o 
  -8   6  12        0.39       -0.26      1.00 o 
  -7   6  12       30.93       29.51      3.00 o 
  -6   6  12       46.50       45.34      2.33 o 
  -5   6  12       14.52       10.29      1.42 o 
  -4   6  12       37.78       33.24      2.59 o 
  -3   6  12        0.48        0.31      1.20 o 
  -2   6  12       57.88       53.09      2.87 o 
  -1   6  12       51.34       45.38      2.70 o 
   0   6  12       27.24       21.43      2.84 o 
   1   6  12        4.65        7.75      2.30 o 
   2   6  12        1.16        2.10      2.09 o 
   3   6  12       66.70       70.54      5.13 o 
   4   6  12        0.08        6.35      4.03 o 
   5   6  12        7.12        3.51      4.22 o 
 -11   7  12       14.74       15.48      1.96 o 
 -10   7  12       18.57       19.79      1.71 o 
  -9   7  12       73.43       73.58      3.54 o 
  -8   7  12       50.96       45.04      2.85 o 
  -7   7  12       17.37       19.84      3.06 o 
  -6   7  12        1.00        3.14      1.26 o 
  -5   7  12       43.69       38.72      2.28 o 
  -4   7  12       48.54       52.75      2.69 o 
  -3   7  12      139.18      135.74      4.60 o 
  -2   7  12        7.88        5.72      2.35 o 
  -1   7  12      123.02      124.92      4.59 o 
   0   7  12      198.93      200.92      9.69 o 
   1   7  12       16.89       18.72      2.97 o 
   2   7  12        6.57        5.26      2.58 o 
   3   7  12       27.02       21.17      3.29 o 
   4   7  12       39.23       37.28      6.32 o 
 -10   8  12        5.66        3.82      1.44 o 
  -9   8  12        0.10       -0.79      1.25 o 
  -8   8  12        3.39        2.86      2.90 o 
  -7   8  12        0.08       -1.42      1.42 o 
  -6   8  12        0.82        2.54      1.54 o 
  -5   8  12       20.15       14.73      1.77 o 
  -4   8  12       33.12       29.48      2.27 o 
  -3   8  12        0.77       -1.25      1.70 o 
  -2   8  12        0.17       -0.36      1.59 o 
  -1   8  12        1.32       -4.08      5.11 o 
   0   8  12       75.91       77.46      4.88 o 
   1   8  12        2.28        4.59      2.54 o 
   2   8  12        4.05        1.92      2.44 o 
   3   8  12       25.05       32.81      6.06 o 
   4   8  12        0.13       -2.34      4.15 o 
  -9   9  12       23.02       22.26      2.08 o 
  -8   9  12      109.13      118.20      4.74 o 
  -7   9  12       24.29       26.47      2.67 o 
  -6   9  12        0.01        0.37      1.64 o 
  -5   9  12       49.08       55.44      2.96 o 
  -4   9  12        5.21        4.79      2.02 o 
  -3   9  12        2.87        4.80      1.68 o 
  -2   9  12        3.36        1.26      2.19 o 
  -1   9  12        1.09       -1.94      1.94 o 
   0   9  12      102.04      122.34      6.47 o 
   1   9  12       23.69       28.22      3.58 o 
   2   9  12        5.13        5.04      3.57 o 
   3   9  12       13.09       10.50      5.04 o 
  -8  10  12        1.39        0.77      1.97 o 
  -7  10  12        0.85        1.71      1.91 o 
  -6  10  12        2.64       -0.08      1.57 o 
  -5  10  12       24.69       24.16      2.29 o 
  -4  10  12        4.21       -0.67      1.62 o 
  -3  10  12        5.09        2.75      2.47 o 
  -2  10  12        1.05       -0.30      2.09 o 
  -1  10  12        8.18        6.07      3.58 o 
   0  10  12       18.68       23.49      3.55 o 
   1  10  12        1.06       -4.21      5.49 o 
  -6  11  12        0.75       -2.01      2.02 o 
  -5  11  12       12.59        8.32      1.98 o 
  -4  11  12       31.05       32.34      6.99 o 
  -3  11  12        1.83        0.68      2.19 o 
  -2  11  12        0.45        0.02      2.13 o 
  -1  11  12       51.43       52.23      4.69 o 
  -4 -13  13       22.03       24.31      5.15 o 
  -3 -13  13       35.73       43.03      6.09 o 
  -2 -13  13       27.52       36.43      5.87 o 
  -1 -13  13        0.59       -0.77      3.24 o 
  -6 -12  13       23.34       31.62      3.38 o 
  -5 -12  13        3.53       -1.05      3.12 o 
  -4 -12  13       27.72       28.56      4.84 o 
  -3 -12  13       67.81       59.84      6.38 o 
  -2 -12  13        0.94        1.44      3.23 o 
  -1 -12  13        1.11        0.54      3.15 o 
   0 -12  13        0.62       -0.73      2.16 o 
   1 -12  13        0.04       -0.41      2.20 o 
  -8 -11  13        0.15       -0.56      1.86 o 
  -7 -11  13        0.02       -0.94      1.76 o 
  -6 -11  13       22.29       21.06      2.78 o 
  -5 -11  13        0.52       -1.95      2.00 o 
  -4 -11  13       14.57       14.49      2.54 o 
  -3 -11  13       22.57       25.97      4.62 o 
  -2 -11  13       48.50       44.41      5.42 o 
  -1 -11  13        4.08        0.59      2.11 o 
   0 -11  13        2.17        0.06      2.08 o 
   1 -11  13       19.01       19.67      3.13 o 
   2 -11  13        7.11        6.08      3.72 o 
   3 -11  13        0.16        2.05      3.31 o 
  -9 -10  13       40.38       39.83      3.75 o 
  -8 -10  13        3.10        1.85      2.55 o 
  -7 -10  13        1.29        0.30      3.35 o 
  -6 -10  13       19.02       19.82      2.58 o 
  -5 -10  13       15.37       19.80      2.65 o 
  -4 -10  13       22.63       13.71      2.16 o 
  -3 -10  13       47.75       49.64      3.32 o 
  -2 -10  13       38.45       37.83      3.83 o 
  -1 -10  13       10.33        6.49      1.98 o 
   0 -10  13       21.99       20.68      2.96 o 
   1 -10  13        9.84        9.84      2.67 o 
   2 -10  13        0.19       -0.75      2.12 o 
   3 -10  13        4.54        8.52      3.93 o 
   4 -10  13        0.85        1.22      3.50 o 
 -10  -9  13        5.73        2.08      1.82 o 
  -9  -9  13       28.41       23.72      2.53 o 
  -8  -9  13       25.51       24.46      2.56 o 
  -7  -9  13        0.01        0.26      1.75 o 
  -6  -9  13       32.17       29.27      2.41 o 
  -5  -9  13       41.22       41.96      5.45 o 
  -4  -9  13       61.87       59.31      3.25 o 
  -3  -9  13        6.36        3.85      1.72 o 
  -2  -9  13       15.03       14.41      2.05 o 
  -1  -9  13       81.79       82.59      3.96 o 
   0  -9  13       10.31       13.38      2.21 o 
   1  -9  13        5.60        8.26      2.31 o 
   2  -9  13       16.14       17.01      4.08 o 
   3  -9  13        3.03        1.50      2.38 o 
   4  -9  13        0.05        0.03      2.52 o 
   5  -9  13        7.73        7.54      3.97 o 
 -10  -8  13        6.72        5.16      1.82 o 
  -9  -8  13        2.38        1.94      1.59 o 
  -8  -8  13        5.44        5.78      1.77 o 
  -7  -8  13       16.53       13.57      1.86 o 
  -6  -8  13        3.15        0.08      1.43 o 
  -5  -8  13       67.07       75.08      4.02 o 
  -4  -8  13        7.48        7.04      1.73 o 
  -3  -8  13       56.39       52.47      3.03 o 
  -2  -8  13       38.01       39.57      2.25 o 
  -1  -8  13       32.36       30.29      2.11 o 
   0  -8  13        0.13       -1.38      1.38 o 
   1  -8  13       13.97       12.23      2.17 o 
   2  -8  13       11.10        7.57      1.91 o 
   3  -8  13       43.66       48.45      4.41 o 
   4  -8  13        0.00       -0.97      1.76 o 
   5  -8  13        0.89        1.19      2.60 o 
 -11  -7  13        4.89        4.69      1.70 o 
 -10  -7  13       20.99       19.10      2.19 o 
  -9  -7  13       11.28       16.54      2.63 o 
  -8  -7  13       95.20       95.55      4.39 o 
  -7  -7  13       12.06       12.86      2.46 o 
  -6  -7  13      106.03      100.84      3.79 o 
  -5  -7  13       91.07       85.45      3.67 o 
  -4  -7  13        5.82        5.00      1.57 o 
  -3  -7  13       99.46       95.10      3.85 o 
  -2  -7  13       13.83       13.58      1.56 o 
  -1  -7  13       51.78       57.55      2.65 o 
   0  -7  13        3.91        2.60      1.63 o 
   1  -7  13        2.34        4.45      1.52 o 
   2  -7  13        2.34        5.12      1.36 o 
   3  -7  13        0.00       -0.24      1.38 o 
   4  -7  13        0.27        0.08      1.73 o 
   5  -7  13        0.07       -1.79      1.79 o 
   6  -7  13        9.80        5.30      2.53 o 
 -11  -6  13        5.34        2.63      1.43 o 
 -10  -6  13       43.73       47.96      3.32 o 
  -9  -6  13        7.86        9.58      1.54 o 
  -8  -6  13       11.51       13.87      1.65 o 
  -7  -6  13       36.01       30.51      2.10 o 
  -6  -6  13      243.75      227.57      6.10 o 
  -5  -6  13      125.12      128.69      5.74 o 
  -4  -6  13      119.61      133.10      4.36 o 
  -3  -6  13      340.83      342.06      7.18 o 
  -2  -6  13        0.16        1.50      1.12 o 
  -1  -6  13       16.77       20.00      1.67 o 
   0  -6  13      122.93      125.08      3.48 o 
   1  -6  13       25.38       27.41      1.84 o 
   2  -6  13      134.41      135.45      3.85 o 
   3  -6  13       31.30       33.14      3.57 o 
   4  -6  13        3.85        5.96      1.95 o 
   5  -6  13        4.35        8.31      2.22 o 
   6  -6  13        1.49        0.31      3.64 o 
 -12  -5  13       17.96       19.18      1.77 o 
 -11  -5  13        8.57       12.02      2.34 o 
 -10  -5  13       76.27       90.03      4.65 o 
  -9  -5  13      102.82      107.00      6.18 o 
  -8  -5  13        6.93        8.11      1.36 o 
  -7  -5  13       24.98       27.46      1.90 o 
  -6  -5  13      166.36      167.98      4.89 o 
  -5  -5  13      304.04      305.40      7.44 o 
  -4  -5  13        3.35        4.22      1.74 o 
  -3  -5  13      225.25      233.32      5.33 o 
  -2  -5  13        7.00        5.42      1.18 o 
  -1  -5  13       81.58       82.54      2.63 o 
   0  -5  13       51.35       47.35      2.30 o 
   1  -5  13        4.34        4.18      1.36 o 
   2  -5  13       85.18       84.66      3.23 o 
   3  -5  13        1.55        2.09      1.36 o 
   4  -5  13       25.55       23.65      2.98 o 
   5  -5  13        1.74        0.74      2.16 o 
   6  -5  13       23.22       26.34      3.14 o 
 -12  -4  13        8.05        8.72      1.94 o 
 -11  -4  13        0.33        0.62      1.33 o 
 -10  -4  13        0.05        2.05      1.04 o 
  -9  -4  13       63.92       60.71      3.62 o 
  -8  -4  13        0.13        0.28      1.26 o 
  -7  -4  13       99.97       93.77      3.25 o 
  -6  -4  13      310.11      296.10      7.12 o 
  -5  -4  13      185.98      178.00      4.94 o 
  -4  -4  13       90.32       89.24      3.29 o 
  -3  -4  13      147.27      165.77      3.74 o 
  -2  -4  13      140.68      152.16      3.58 o 
  -1  -4  13       62.58       72.62      3.36 o 
   0  -4  13        4.77        2.58      0.99 o 
   1  -4  13      414.63      401.01      6.77 o 
   2  -4  13       70.32       71.96      2.73 o 
   3  -4  13       60.11       59.08      2.83 o 
   4  -4  13        0.14       -1.05      1.33 o 
   5  -4  13       73.78       82.71      5.18 o 
   6  -4  13        1.68        1.64      1.96 o 
 -12  -3  13        3.22        2.86      1.53 o 
 -11  -3  13       10.30       14.86      2.02 o 
 -10  -3  13       33.15       34.10      1.73 o 
  -9  -3  13       15.55       16.21      1.12 o 
  -8  -3  13       46.43       45.14      2.32 o 
  -7  -3  13       42.15       37.72      1.73 o 
  -6  -3  13      200.59      200.12      4.41 o 
  -5  -3  13      234.06      246.92      6.13 o 
  -4  -3  13      212.17      208.68      4.79 o 
  -3  -3  13       14.76        9.90      1.07 o 
  -2  -3  13        1.53        3.28      0.92 o 
  -1  -3  13       66.27       70.28      2.13 o 
   0  -3  13        0.60        2.34      0.91 o 
   1  -3  13       14.28       12.65      1.27 o 
   2  -3  13      110.13      102.52      3.19 o 
   3  -3  13       80.07       82.17      3.33 o 
   4  -3  13        2.20        0.10      1.41 o 
   5  -3  13        2.93        2.20      1.92 o 
   6  -3  13       10.15       12.23      2.41 o 
   7  -3  13        1.68       -0.50      4.29 o 
 -12  -2  13        0.86        1.35      1.19 o 
 -11  -2  13        1.66        0.11      0.77 o 
 -10  -2  13       30.62       27.10      3.44 o 
  -9  -2  13       28.51       27.92      1.33 o 
  -8  -2  13       20.15       20.21      1.43 o 
  -7  -2  13       65.11       59.04      1.99 o 
  -6  -2  13      113.20       94.20      2.67 o 
  -5  -2  13        2.39        0.17      1.13 o 
  -4  -2  13      262.34      220.59      4.94 o 
  -3  -2  13        0.10       -0.25      0.80 o 
  -2  -2  13       32.49       24.40      1.45 o 
  -1  -2  13        4.61        0.90      0.78 o 
   0  -2  13       51.98       47.88      2.49 o 
   1  -2  13        4.78        4.93      1.07 o 
   2  -2  13      117.94      118.39      3.40 o 
   3  -2  13        1.74        0.03      1.31 o 
   4  -2  13       55.35       52.27      3.81 o 
   5  -2  13        8.05        7.48      2.15 o 
   6  -2  13        0.05       -1.73      1.73 o 
   7  -2  13        4.55        1.57      5.67 o 
 -11  -1  13        1.91        5.24      3.64 o 
 -10  -1  13       76.06       59.63      3.86 o 
  -9  -1  13       45.42       48.01      1.56 o 
  -8  -1  13      137.04      119.07      2.84 o 
  -7  -1  13       27.53       28.58      1.48 o 
  -6  -1  13      321.26      318.56      6.21 o 
  -5  -1  13        0.90        1.66      0.87 o 
  -4  -1  13      239.13      247.11      5.33 o 
  -3  -1  13       66.35       66.88      2.19 o 
  -2  -1  13      221.27      239.88      4.80 o 
  -1  -1  13        3.81        1.70      0.85 o 
   0  -1  13       14.65       11.21      1.12 o 
   1  -1  13       79.26       86.01      2.50 o 
   2  -1  13       88.63       90.83      2.93 o 
   3  -1  13       66.35       65.40      3.23 o 
   4  -1  13        6.20        4.37      1.61 o 
   5  -1  13        2.87        1.69      1.98 o 
   6  -1  13        0.00       -1.68      2.03 o 
   7  -1  13       14.92       14.72      3.07 o 
 -11   0  13       17.39       29.37      5.51 o 
 -10   0  13        3.21        2.25      0.99 o 
  -9   0  13        8.41        6.04      0.75 o 
  -8   0  13       47.50       47.27      1.66 o 
  -7   0  13       48.16       43.79      1.90 o 
  -6   0  13       81.16       75.79      2.32 o 
  -5   0  13      154.77      148.35      3.60 o 
  -4   0  13        2.57        6.21      1.26 o 
  -3   0  13      330.69      284.38      5.42 o 
  -2   0  13       15.03       16.60      1.16 o 
  -1   0  13      402.85      410.14      6.67 o 
   0   0  13        3.18        4.38      0.95 o 
   1   0  13        4.54        8.27      1.13 o 
   2   0  13      141.94      143.37      3.86 o 
   3   0  13        4.12        6.05      1.33 o 
   4   0  13       44.77       47.67      3.19 o 
   5   0  13      149.76      150.62      5.81 o 
   6   0  13       12.06       14.61      2.93 o 
 -11   1  13        0.35        4.76      3.99 o 
 -10   1  13       11.31       12.18      0.98 o 
  -9   1  13      200.90      192.04      3.91 o 
  -8   1  13      107.40      117.23      3.08 o 
  -7   1  13        8.42        8.30      0.95 o 
  -6   1  13      137.04      134.09      3.30 o 
  -5   1  13      159.36      160.92      3.49 o 
  -4   1  13       43.42       43.88      1.82 o 
  -3   1  13        4.26        2.20      0.89 o 
  -2   1  13       34.18       30.52      1.57 o 
  -1   1  13       23.62       34.11      2.80 o 
   0   1  13       17.34       13.50      1.19 o 
   1   1  13       36.46       32.46      1.50 o 
   2   1  13       56.73       59.14      2.20 o 
   3   1  13        1.97        0.98      1.15 o 
   4   1  13       72.42       83.23      3.61 o 
   5   1  13       20.47       18.25      2.63 o 
   6   1  13        3.09        1.62      2.07 o 
 -11   2  13       19.52       21.87      1.46 o 
 -10   2  13        0.25        0.52      0.61 o 
  -9   2  13        0.01        1.02      0.87 o 
  -8   2  13       60.45       63.38      2.03 o 
  -7   2  13        0.01       -0.79      0.79 o 
  -6   2  13      131.71      128.64      3.18 o 
  -5   2  13       83.76       82.63      2.98 o 
  -4   2  13      128.12      119.82      3.30 o 
  -3   2  13       58.94       56.38      2.24 o 
  -2   2  13       46.85       48.28      1.98 o 
  -1   2  13      106.22       95.10      2.79 o 
   0   2  13      222.84      208.60      4.56 o 
   1   2  13       34.74       28.73      1.57 o 
   2   2  13       94.44       92.83      3.03 o 
   3   2  13        0.92        0.13      1.36 o 
   4   2  13       18.89       22.28      2.17 o 
   5   2  13       26.08       25.59      2.84 o 
   6   2  13       46.79       53.65      5.82 o 
 -12   3  13       16.70       18.75      1.43 o 
 -11   3  13       14.70       15.93      1.36 o 
 -10   3  13       76.65       77.53      2.67 o 
  -9   3  13       54.66       56.84      2.04 o 
  -8   3  13       29.91       30.90      1.60 o 
  -7   3  13       99.81       95.21      4.17 o 
  -6   3  13      130.12      126.88      3.76 o 
  -5   3  13      403.63      395.39      8.73 o 
  -4   3  13      175.01      161.25      4.04 o 
  -3   3  13        0.08        0.73      0.99 o 
  -2   3  13       97.70      105.13      3.23 o 
  -1   3  13       35.39       37.55      2.00 o 
   0   3  13        0.19       -0.17      0.98 o 
   1   3  13        9.23        9.44      1.91 o 
   2   3  13       18.82       21.63      2.30 o 
   3   3  13       37.74       35.00      2.45 o 
   4   3  13        0.12       -0.34      1.79 o 
   5   3  13        0.03       -1.67      1.88 o 
   6   3  13        5.99        6.35      2.43 o 
 -12   4  13        5.01        7.52      1.90 o 
 -11   4  13       15.99       20.42      4.29 o 
 -10   4  13       27.93       34.22      3.43 o 
  -9   4  13        3.31        4.35      1.61 o 
  -8   4  13        5.34        2.24      1.18 o 
  -7   4  13        3.50        2.73      1.21 o 
  -6   4  13        5.99        4.46      1.36 o 
  -5   4  13      252.35      247.15      7.32 o 
  -4   4  13       16.09       18.43      1.97 o 
  -3   4  13      463.67      446.36      9.96 o 
  -2   4  13       71.36       70.57      3.10 o 
  -1   4  13        1.24       -0.25      1.72 o 
   0   4  13       28.67       25.88      2.23 o 
   1   4  13        4.07        8.14      1.82 o 
   2   4  13      134.36      149.12      6.59 o 
   3   4  13        4.27        5.14      2.40 o 
   4   4  13       39.51       41.70      4.07 o 
   5   4  13        5.46        4.62      2.74 o 
 -11   5  13        5.92        5.87      2.51 o 
 -10   5  13       73.14       76.31      3.80 o 
  -9   5  13      127.37      127.73      4.42 o 
  -8   5  13        4.63        5.60      1.44 o 
  -7   5  13       81.19       68.84      3.25 o 
  -6   5  13       10.81       10.70      1.67 o 
  -5   5  13       25.76       29.13      2.35 o 
  -4   5  13      283.82      266.76      8.00 o 
  -3   5  13       34.41       32.03      2.23 o 
  -2   5  13      176.40      172.85      5.22 o 
  -1   5  13      225.39      225.48      6.36 o 
   0   5  13        1.21       -1.49      2.23 o 
   1   5  13       24.11       21.80      2.96 o 
   2   5  13      127.31      131.08      6.32 o 
   3   5  13       13.17       13.12      2.84 o 
   4   5  13        0.92       -0.12      3.91 o 
   5   5  13        4.05        3.87      2.94 o 
 -11   6  13        5.27        5.62      1.50 o 
 -10   6  13       21.91       23.13      2.06 o 
  -9   6  13        0.32        1.05      1.47 o 
  -8   6  13        8.40        6.34      1.27 o 
  -7   6  13        4.24        3.03      1.88 o 
  -6   6  13        0.15       -1.32      2.11 o 
  -5   6  13       11.34       10.90      1.87 o 
  -4   6  13       39.02       32.28      2.61 o 
  -3   6  13        2.09        0.69      1.41 o 
  -2   6  13       27.65       30.59      2.37 o 
  -1   6  13       82.89       88.39      3.91 o 
   0   6  13        7.82        5.49      2.28 o 
   1   6  13       96.10       96.30      6.14 o 
   2   6  13        6.32        7.07      2.78 o 
   3   6  13        3.71        4.16      3.53 o 
   4   6  13        0.68       -3.26      3.26 o 
 -10   7  13       26.74       30.97      3.53 o 
  -9   7  13       55.47       53.70      2.86 o 
  -8   7  13        0.07        0.18      1.20 o 
  -7   7  13       35.13       37.58      2.23 o 
  -6   7  13        0.30        0.39      1.16 o 
  -5   7  13       46.22       46.76      3.09 o 
  -4   7  13       22.24       23.62      2.44 o 
  -3   7  13        1.07        2.15      1.90 o 
  -2   7  13       48.43       54.33      3.09 o 
  -1   7  13       64.03       66.93      8.14 o 
   0   7  13       19.27       14.26      2.90 o 
   1   7  13       57.01       52.36      4.24 o 
   2   7  13       34.41       33.93      3.75 o 
   3   7  13        1.45       -3.15      3.69 o 
  -9   8  13        0.02       -0.86      1.68 o 
  -8   8  13       16.55       17.41      2.32 o 
  -7   8  13        0.15       -1.19      1.19 o 
  -6   8  13       24.51       22.12      2.00 o 
  -5   8  13        7.11        6.45      1.53 o 
  -4   8  13       13.69       15.70      2.36 o 
  -3   8  13       19.39       17.57      4.44 o 
  -2   8  13       36.54       40.61      3.83 o 
  -1   8  13       14.34       14.64      2.85 o 
   0   8  13        6.56        5.59      2.61 o 
   1   8  13       35.75       36.22      3.84 o 
   2   8  13       11.90        8.97      2.96 o 
   3   8  13        1.68        4.75      4.56 o 
  -8   9  13       20.55       23.31      2.50 o 
  -7   9  13        5.24        8.18      1.68 o 
  -6   9  13       57.00       67.96      3.33 o 
  -5   9  13       40.04       35.91      2.78 o 
  -4   9  13        5.05        2.39      1.53 o 
  -3   9  13        0.05       -1.75      1.79 o 
  -2   9  13       99.65       94.46      7.28 o 
  -1   9  13       27.08       26.91      3.50 o 
   0   9  13        0.40        3.14      2.55 o 
   1   9  13       14.53       17.22      3.37 o 
  -7  10  13        4.43        4.45      1.48 o 
  -6  10  13        0.01       -1.35      1.35 o 
  -5  10  13        1.80        0.38      1.60 o 
  -4  10  13        1.38       -0.50      1.92 o 
  -3  10  13        0.00       -2.56      2.56 o 
  -2  10  13       25.04       22.99      4.41 o 
  -1  10  13       41.40       44.77      5.92 o 
   0  10  13        2.70        1.29      2.71 o 
  -5 -12  14       22.63       39.16      5.48 o 
  -4 -12  14       43.03       47.55      6.14 o 
  -3 -12  14       33.32       35.51      5.59 o 
  -2 -12  14        7.25        5.23      3.72 o 
  -1 -12  14        0.83        2.83      3.36 o 
   0 -12  14        7.88        8.65      3.00 o 
  -7 -11  14        4.26        1.45      3.47 o 
  -6 -11  14        9.33       13.06      2.54 o 
  -5 -11  14       11.83        9.94      3.42 o 
  -4 -11  14       25.69       32.19      5.02 o 
  -3 -11  14        0.04        2.65      2.97 o 
  -2 -11  14        5.71        6.69      3.44 o 
  -1 -11  14        2.22        1.74      3.22 o 
   0 -11  14        0.08       -0.45      2.29 o 
   1 -11  14        8.41        9.26      5.48 o 
   2 -11  14        2.00        0.73      3.37 o 
  -8 -10  14        6.58        0.68      1.86 o 
  -7 -10  14        4.74        7.15      2.10 o 
  -6 -10  14        0.30       -1.21      1.85 o 
  -5 -10  14        3.07        1.37      1.96 o 
  -4 -10  14       20.92       26.06      2.94 o 
  -3 -10  14       12.77       18.50      4.05 o 
  -2 -10  14       21.03       16.27      3.92 o 
  -1 -10  14        0.16        2.46      2.99 o 
   0 -10  14        2.99        0.28      3.42 o 
   1 -10  14       39.84       31.27      3.50 o 
   2 -10  14        0.13        3.80      3.71 o 
   3 -10  14        3.23        2.32      2.61 o 
  -9  -9  14        4.15        3.90      1.86 o 
  -8  -9  14        7.02        6.98      6.20 o 
  -7  -9  14       12.69       10.82      2.16 o 
  -6  -9  14        6.60        7.36      2.10 o 
  -5  -9  14        4.37        5.66      1.80 o 
  -4  -9  14       45.14       42.05      3.66 o 
  -3  -9  14       32.63       35.79      4.77 o 
  -2  -9  14        0.07        0.61      2.12 o 
  -1  -9  14        0.88        2.28      2.11 o 
   0  -9  14       89.80       94.47      4.45 o 
   1  -9  14        5.04        5.92      2.53 o 
   2  -9  14        0.56       -0.19      1.87 o 
   3  -9  14        2.42        1.32      2.46 o 
   4  -9  14        5.22        8.88      3.10 o 
 -10  -8  14       14.80       12.62      3.40 o 
  -9  -8  14        5.78        4.28      1.75 o 
  -8  -8  14        0.36        1.00      1.57 o 
  -7  -8  14       10.41        9.61      1.75 o 
  -6  -8  14       28.48       28.52      3.41 o 
  -5  -8  14       12.44       13.33      1.98 o 
  -4  -8  14      116.78      120.75      4.77 o 
  -3  -8  14       61.23       71.11      3.60 o 
  -2  -8  14        0.46       -1.39      1.39 o 
  -1  -8  14        9.33       11.38      2.30 o 
   0  -8  14        1.02       -0.13      1.73 o 
   1  -8  14       10.83       12.64      1.96 o 
   2  -8  14       23.62       18.20      2.55 o 
   3  -8  14        0.03        0.18      2.33 o 
   4  -8  14       43.94       42.25      4.19 o 
 -11  -7  14       65.48       68.90      4.03 o 
 -10  -7  14       50.61       51.38      4.05 o 
  -9  -7  14        0.11        1.22      1.59 o 
  -8  -7  14        5.63        4.27      1.56 o 
  -7  -7  14       53.03       49.28      3.01 o 
  -6  -7  14       56.50       49.29      2.98 o 
  -5  -7  14       32.36       30.91      2.38 o 
  -4  -7  14        1.24        0.48      1.42 o 
  -3  -7  14       70.80       70.93      3.50 o 
  -2  -7  14        3.30        3.37      1.52 o 
  -1  -7  14        0.03       -0.70      1.23 o 
   0  -7  14        6.05        4.53      1.59 o 
   1  -7  14        3.23        0.69      1.62 o 
   2  -7  14        0.01       -1.07      1.45 o 
   3  -7  14        0.11        0.79      1.70 o 
   4  -7  14        2.92       -0.06      3.42 o 
   5  -7  14        5.04        2.08      4.51 o 
 -11  -6  14       31.10       29.86      2.35 o 
 -10  -6  14       13.01       12.18      2.35 o 
  -9  -6  14       33.25       38.17      4.12 o 
  -8  -6  14      106.98      107.12      4.76 o 
  -7  -6  14       66.36       70.43      3.11 o 
  -6  -6  14       82.04       86.53      3.47 o 
  -5  -6  14       24.25       18.15      1.90 o 
  -4  -6  14       80.39       73.71      3.32 o 
  -3  -6  14      622.26      628.79     13.83 o 
  -2  -6  14       76.27       77.19      3.03 o 
  -1  -6  14       43.15       52.21      2.49 o 
   0  -6  14      166.14      167.97      4.90 o 
   1  -6  14      105.02      113.88      4.01 o 
   2  -6  14        9.32       13.37      1.89 o 
   3  -6  14        0.79       -1.11      1.69 o 
   4  -6  14       56.63       59.63      6.58 o 
   5  -6  14        5.25        7.31      2.74 o 
 -11  -5  14        8.95        5.83      1.51 o 
 -10  -5  14       77.16       94.91      3.45 o 
  -9  -5  14       52.17       46.83      2.52 o 
  -8  -5  14       36.95       44.80      2.46 o 
  -7  -5  14      187.99      173.17      5.06 o 
  -6  -5  14       18.29       20.79      1.84 o 
  -5  -5  14       72.44       70.38      3.06 o 
  -4  -5  14       18.90       17.32      1.80 o 
  -3  -5  14      162.61      156.55      4.88 o 
  -2  -5  14        0.00        0.67      1.00 o 
  -1  -5  14        3.16        1.13      1.02 o 
   0  -5  14        7.03        3.60      1.23 o 
   1  -5  14        6.26        6.13      2.17 o 
   2  -5  14       31.20       32.00      2.29 o 
   3  -5  14        0.70       -1.34      1.34 o 
   4  -5  14       18.31       13.46      2.42 o 
   5  -5  14        2.32        3.59      2.18 o 
   6  -5  14        0.67        3.69      3.70 o 
 -12  -4  14        0.19       -0.54      1.59 o 
 -11  -4  14        5.20        4.56      1.27 o 
 -10  -4  14        4.56        6.72      1.73 o 
  -9  -4  14        1.50       -0.07      1.06 o 
  -8  -4  14      147.74      137.29      4.19 o 
  -7  -4  14      159.49      161.98      5.68 o 
  -6  -4  14        2.45        4.28      1.25 o 
  -5  -4  14        0.57        1.99      1.14 o 
  -4  -4  14        8.41       12.27      1.36 o 
  -3  -4  14       34.87       27.97      1.81 o 
  -2  -4  14       89.73       87.62      2.73 o 
  -1  -4  14       23.64       24.66      1.61 o 
   0  -4  14       72.36       74.64      2.71 o 
   1  -4  14      296.34      280.50      6.69 o 
   2  -4  14        6.09        4.45      1.49 o 
   3  -4  14       17.45       19.54      2.06 o 
   4  -4  14        3.28        1.78      1.92 o 
   5  -4  14        8.19        3.79      2.12 o 
   6  -4  14        2.16        1.74      3.50 o 
 -12  -3  14       68.50       64.42      3.78 o 
 -11  -3  14        7.58        5.31      1.71 o 
 -10  -3  14       62.93       61.64      2.43 o 
  -9  -3  14        0.38        1.16      1.12 o 
  -8  -3  14       38.66       39.64      2.97 o 
  -7  -3  14      155.22      162.29      5.18 o 
  -6  -3  14        6.25        3.65      1.18 o 
  -5  -3  14       25.76       24.04      1.80 o 
  -4  -3  14       29.81       30.31      1.74 o 
  -3  -3  14      100.15       95.53      3.06 o 
  -2  -3  14      103.08      102.07      2.94 o 
  -1  -3  14        7.03        7.49      1.23 o 
   0  -3  14      131.86      122.09      3.40 o 
   1  -3  14       11.33       11.52      1.70 o 
   2  -3  14        7.09        9.64      1.46 o 
   3  -3  14        7.32        7.86      1.78 o 
   4  -3  14       77.34       92.72      4.50 o 
   5  -3  14       19.60       15.63      2.54 o 
   6  -3  14        0.59       -1.89      1.89 o 
 -12  -2  14        0.06       -0.91      0.91 o 
 -11  -2  14       10.05       10.91      3.68 o 
 -10  -2  14       13.93       13.38      1.74 o 
  -9  -2  14        0.46        1.91      0.93 o 
  -8  -2  14      168.26      167.30      3.83 o 
  -7  -2  14       27.90       24.78      1.42 o 
  -6  -2  14      105.67       99.31      3.77 o 
  -5  -2  14       19.00       17.84      1.62 o 
  -4  -2  14       28.15       34.87      2.01 o 
  -3  -2  14        2.15        4.27      1.34 o 
  -2  -2  14        2.38        3.42      0.99 o 
  -1  -2  14       20.64       17.07      1.44 o 
   0  -2  14      228.35      216.87      4.76 o 
   1  -2  14       56.17       64.87      2.92 o 
   2  -2  14       28.35       29.04      1.89 o 
   3  -2  14       33.46       38.47      2.76 o 
   4  -2  14       41.56       42.48      3.25 o 
   5  -2  14        0.21       -0.33      1.87 o 
   6  -2  14        8.20        3.75      2.32 o 
 -12  -1  14       21.25       21.61      1.83 o 
 -11  -1  14      101.85      106.78      5.27 o 
 -10  -1  14       67.78       57.26      1.73 o 
  -9  -1  14       23.77       20.43      1.23 o 
  -8  -1  14       46.58       51.09      1.89 o 
  -7  -1  14       63.12       73.91      2.36 o 
  -6  -1  14      208.96      183.47      4.99 o 
  -5  -1  14       26.20       26.81      1.81 o 
  -4  -1  14       15.95       15.92      1.96 o 
  -3  -1  14      113.22      105.44      3.20 o 
  -2  -1  14       65.67       66.95      2.53 o 
  -1  -1  14       22.76       19.70      1.48 o 
   0  -1  14       47.71       51.04      2.19 o 
   1  -1  14       35.27       33.22      2.22 o 
   2  -1  14       25.59       26.64      2.09 o 
   3  -1  14        4.92       10.42      1.75 o 
   4  -1  14       10.33       12.13      2.33 o 
   5  -1  14       40.33       43.68      4.99 o 
   6  -1  14        0.01       -0.39      2.01 o 
 -11   0  14        1.81        1.98      1.45 o 
 -10   0  14        0.46       -0.56      0.68 o 
  -9   0  14       29.57       23.56      1.42 o 
  -8   0  14        1.15       -0.63      0.74 o 
  -7   0  14       86.29       82.73      2.70 o 
  -6   0  14      207.33      213.14      5.55 o 
  -5   0  14       11.27        8.25      2.34 o 
  -4   0  14       17.25       13.33      1.46 o 
  -3   0  14        4.38        8.09      1.21 o 
  -2   0  14       49.02       46.69      1.81 o 
  -1   0  14      198.85      185.14      3.85 o 
   0   0  14      113.62      104.23      2.78 o 
   1   0  14      274.76      259.47      5.53 o 
   2   0  14       21.92       25.21      1.99 o 
   3   0  14       12.37        9.82      1.77 o 
   4   0  14       10.29        8.15      2.13 o 
   5   0  14       28.09       26.53      2.91 o 
   6   0  14        1.95        0.78      2.34 o 
 -11   1  14        5.55        2.80      1.04 o 
 -10   1  14       31.63       34.05      1.36 o 
  -9   1  14       15.13       15.51      1.07 o 
  -8   1  14        9.36        6.60      0.96 o 
  -7   1  14      175.15      170.49      4.68 o 
  -6   1  14      105.95      106.37      3.54 o 
  -5   1  14       56.10       51.62      2.54 o 
  -4   1  14       79.77       77.60      2.73 o 
  -3   1  14       23.78       25.24      2.00 o 
  -2   1  14        0.59        1.43      0.93 o 
  -1   1  14        4.92        3.40      1.09 o 
   0   1  14       29.19       34.50      1.70 o 
   1   1  14       32.71       29.81      2.13 o 
   2   1  14       34.25       32.53      2.69 o 
   3   1  14        1.36        0.13      1.67 o 
   4   1  14        4.64        4.42      2.54 o 
   5   1  14       16.39       18.35      3.45 o 
 -12   2  14        4.96        2.37      1.00 o 
 -11   2  14        2.41        1.26      0.99 o 
 -10   2  14       24.10       26.81      1.95 o 
  -9   2  14        0.12       -0.63      0.77 o 
  -8   2  14       11.19       13.31      1.62 o 
  -7   2  14       96.64       96.14      4.92 o 
  -6   2  14       53.49       56.28      2.60 o 
  -5   2  14        3.65        5.90      1.37 o 
  -4   2  14      212.03      203.28      6.96 o 
  -3   2  14      156.37      166.67      4.38 o 
  -2   2  14       10.76        8.22      1.59 o 
  -1   2  14       15.00       12.17      1.51 o 
   0   2  14        3.33        5.13      1.35 o 
   1   2  14       58.76       53.83      2.67 o 
   2   2  14        8.32        7.61      1.92 o 
   3   2  14       14.64       16.74      2.34 o 
   4   2  14       28.40       33.03     12.58 o 
   5   2  14        5.72        1.12      2.49 o 
 -12   3  14        5.59        5.02      1.77 o 
 -11   3  14       81.28       84.87      4.36 o 
 -10   3  14      165.83      165.01      7.48 o 
  -9   3  14       18.88       20.13      1.67 o 
  -8   3  14       83.18       81.42      3.27 o 
  -7   3  14      103.51       98.55      3.78 o 
  -6   3  14       63.68       63.12      3.12 o 
  -5   3  14      113.39      114.51      4.52 o 
  -4   3  14      146.48      144.34      5.92 o 
  -3   3  14       18.99       17.62      2.35 o 
  -2   3  14       14.49       16.04      2.01 o 
  -1   3  14        3.05        2.42      1.42 o 
   0   3  14       92.04       86.05      3.28 o 
   1   3  14       92.05       94.16      4.12 o 
   2   3  14       38.09       37.93      3.15 o 
   3   3  14        9.46        9.36      2.16 o 
   4   3  14        0.07       -0.56      2.42 o 
   5   3  14       10.96       13.20      3.20 o 
 -11   4  14       16.30       16.09      3.72 o 
 -10   4  14        0.80        0.31      1.18 o 
  -9   4  14        0.22       -1.09      1.09 o 
  -8   4  14        3.65        0.98      1.26 o 
  -7   4  14        0.74        0.11      1.51 o 
  -6   4  14       29.10       29.92      2.20 o 
  -5   4  14        2.70        1.40      1.39 o 
  -4   4  14        1.23        1.56      2.14 o 
  -3   4  14      431.42      438.91     10.06 o 
  -2   4  14       49.44       49.42      2.75 o 
  -1   4  14       13.33        8.69      1.86 o 
   0   4  14      178.49      173.32      5.91 o 
   1   4  14        0.19       -1.19      1.86 o 
   2   4  14        6.53        8.34      2.66 o 
   3   4  14        0.79        2.17      2.12 o 
   4   4  14       71.36       73.22      5.39 o 
 -11   5  14       48.36       55.68      4.05 o 
 -10   5  14       38.54       37.80      2.97 o 
  -9   5  14        2.58        1.89      1.35 o 
  -8   5  14       27.87       25.63      2.17 o 
  -7   5  14        1.91        2.97      1.41 o 
  -6   5  14       50.65       48.25      2.93 o 
  -5   5  14       17.80       18.81      2.13 o 
  -4   5  14       35.72       36.30      3.06 o 
  -3   5  14      226.60      222.27      7.33 o 
  -2   5  14       36.15       41.74      2.62 o 
  -1   5  14        0.84       -0.67      1.41 o 
   0   5  14       58.97       64.65      4.39 o 
   1   5  14       79.57       82.29      5.08 o 
   2   5  14       33.90       29.50      3.50 o 
   3   5  14        1.63        1.98      2.36 o 
   4   5  14        2.22        3.72      2.80 o 
 -10   6  14        1.05        2.43      1.51 o 
  -9   6  14        2.07        1.34      1.49 o 
  -8   6  14        1.88        1.44      1.47 o 
  -7   6  14        5.46        4.65      1.60 o 
  -6   6  14        3.19        0.75      2.22 o 
  -5   6  14        0.12        1.26      1.50 o 
  -4   6  14        7.16        7.15      2.17 o 
  -3   6  14       28.14       32.54      6.36 o 
  -2   6  14       34.15       39.46      2.63 o 
  -1   6  14        1.50        0.29      2.64 o 
   0   6  14       31.73       35.52      3.58 o 
   1   6  14        0.69       -2.00      2.00 o 
   2   6  14        6.43        7.52      2.61 o 
   3   6  14        0.54        6.30      4.38 o 
 -10   7  14       23.57       25.01      2.37 o 
  -9   7  14       13.08       12.16      1.97 o 
  -8   7  14        0.20       -0.16      1.51 o 
  -7   7  14       53.87       58.20      3.43 o 
  -6   7  14        3.91        4.84      1.76 o 
  -5   7  14       13.45       11.83      2.13 o 
  -4   7  14       12.60        8.03      2.04 o 
  -3   7  14       49.96       59.65      3.85 o 
  -2   7  14       33.40       34.38      4.11 o 
  -1   7  14        2.86       -0.81      2.18 o 
   0   7  14       22.91       10.66      3.68 o 
   1   7  14       29.55       26.54      3.54 o 
   2   7  14        2.58        2.19      2.47 o 
  -9   8  14        0.34       -0.24      1.34 o 
  -8   8  14        5.31        5.01      1.59 o 
  -7   8  14        0.23       -0.52      1.73 o 
  -6   8  14        7.39        4.09      3.12 o 
  -5   8  14        6.78        5.21      1.96 o 
  -4   8  14        0.50        4.09      2.31 o 
  -3   8  14       32.25       31.12      3.03 o 
  -2   8  14       82.56       78.62      6.63 o 
  -1   8  14       24.98       24.52      4.94 o 
   0   8  14       29.15       26.87      3.75 o 
   1   8  14        3.19        0.85      2.68 o 
  -7   9  14       23.75       21.04      2.15 o 
  -6   9  14       19.04       20.07      2.58 o 
  -5   9  14        5.93        3.80      2.02 o 
  -4   9  14        6.49        9.01      2.26 o 
  -3   9  14       22.03       22.88      4.39 o 
  -2   9  14       66.37       68.60      6.44 o 
  -1   9  14        0.01        1.90      3.32 o 
   0   9  14       12.91        7.16      2.96 o 
  -4  10  14        2.75        2.10      2.91 o 
  -3  10  14       24.82       23.41      4.75 o 
  -6 -11  15        5.95        4.89      6.26 o 
  -5 -11  15        9.45       10.07      3.83 o 
  -4 -11  15       11.34       15.97      4.32 o 
  -3 -11  15       27.80       24.17      4.82 o 
  -2 -11  15        0.56        2.26      3.43 o 
  -1 -11  15        1.56        0.98      3.25 o 
   0 -11  15        0.47        3.18      3.83 o 
  -8 -10  15        2.09        5.38      3.18 o 
  -7 -10  15        9.28        6.67      2.95 o 
  -6 -10  15       39.85       46.53      3.53 o 
  -5 -10  15        5.02        7.98      2.27 o 
  -4 -10  15       56.84       65.07      4.79 o 
  -3 -10  15        1.83        1.50      3.13 o 
  -2 -10  15        3.03        6.46      3.39 o 
  -1 -10  15        2.91        6.17      3.38 o 
   0 -10  15        1.12       -1.56      2.39 o 
   1 -10  15        9.31       11.63      2.93 o 
   2 -10  15       27.30       33.40      5.00 o 
  -9  -9  15        3.60        3.50      3.70 o 
  -8  -9  15        8.81        5.79      2.84 o 
  -7  -9  15        0.45        0.56      1.72 o 
  -6  -9  15        5.38        2.33      1.83 o 
  -5  -9  15        5.29        5.62      2.14 o 
  -4  -9  15        3.98        6.15      2.55 o 
  -3  -9  15        5.11        1.34      1.83 o 
  -2  -9  15       47.48       48.74      5.54 o 
  -1  -9  15        0.06       -1.61      2.24 o 
   0  -9  15        4.82        2.25      1.97 o 
   1  -9  15        2.53        1.32      1.97 o 
   2  -9  15       14.71       16.50      2.68 o 
   3  -9  15        0.34       -2.44      3.26 o 
  -9  -8  15       24.78       20.26      2.45 o 
  -8  -8  15       32.20       33.87      2.88 o 
  -7  -8  15        3.30        5.24      1.84 o 
  -6  -8  15        0.43        1.03      1.74 o 
  -5  -8  15      104.52      116.69      4.58 o 
  -4  -8  15      145.07      152.63      5.34 o 
  -3  -8  15        9.09        5.44      1.82 o 
  -2  -8  15        9.24       13.42      2.12 o 
  -1  -8  15       32.25       31.71      4.71 o 
   0  -8  15       29.06       27.82      2.50 o 
   1  -8  15        2.06        1.26      1.78 o 
   2  -8  15       14.55       13.99      2.49 o 
   3  -8  15       25.79       37.31      4.13 o 
 -10  -7  15        0.12       -1.45      1.45 o 
  -9  -7  15       25.21       27.48      2.50 o 
  -8  -7  15       40.85       31.68      2.69 o 
  -7  -7  15        4.03        4.12      1.76 o 
  -6  -7  15        3.98        0.29      1.43 o 
  -5  -7  15       68.15       69.29      3.46 o 
  -4  -7  15       11.35       12.89      1.95 o 
  -3  -7  15        3.70        5.03      1.71 o 
  -2  -7  15       53.84       50.56      3.02 o 
  -1  -7  15       10.82        9.80      1.83 o 
   0  -7  15       21.22       20.32      2.18 o 
   1  -7  15        6.47        4.46      1.68 o 
   2  -7  15        0.04        1.51      1.85 o 
   3  -7  15       10.48        6.97      2.85 o 
   4  -7  15        0.85        3.97      2.79 o 
 -11  -6  15       62.44       65.85      3.46 o 
 -10  -6  15        0.93        2.40      2.21 o 
  -9  -6  15        2.93        1.32      2.97 o 
  -8  -6  15      106.38      119.63      4.32 o 
  -7  -6  15       16.48       20.23      2.01 o 
  -6  -6  15        0.15        2.38      1.49 o 
  -5  -6  15      165.33      163.04      5.17 o 
  -4  -6  15       35.94       45.00      4.87 o 
  -3  -6  15       93.46       88.41      3.83 o 
  -2  -6  15        7.68        6.65      1.50 o 
  -1  -6  15      265.96      276.25      5.94 o 
   0  -6  15       63.46       64.60      4.44 o 
   1  -6  15       29.48       25.33      2.29 o 
   2  -6  15       59.67       59.64      5.49 o 
   3  -6  15       31.31       34.18      3.07 o 
   4  -6  15        7.57        5.66      2.72 o 
 -11  -5  15        0.37       -0.60      1.36 o 
 -10  -5  15        0.54       -1.41      1.54 o 
  -9  -5  15       11.47        7.36      1.66 o 
  -8  -5  15      126.71      125.09      4.24 o 
  -7  -5  15        2.16        2.08      1.63 o 
  -6  -5  15       30.84       31.50      2.26 o 
  -5  -5  15       30.35       30.51      2.23 o 
  -4  -5  15        2.92        2.82      1.41 o 
  -3  -5  15       53.22       54.58      2.60 o 
  -2  -5  15        0.13        1.67      1.25 o 
  -1  -5  15       50.43       50.34      2.29 o 
   0  -5  15        3.30        2.59      1.50 o 
   1  -5  15        2.41        4.03      1.60 o 
   2  -5  15        0.04        2.11      4.61 o 
   3  -5  15        8.68       10.89      2.26 o 
   4  -5  15       12.74        7.90      2.75 o 
   5  -5  15       11.71        8.66      4.15 o 
 -11  -4  15       17.68       16.37      2.59 o 
 -10  -4  15        3.96        2.63      1.33 o 
  -9  -4  15      140.78      143.11      4.40 o 
  -8  -4  15       17.10       16.03      2.09 o 
  -7  -4  15        5.15        7.66      2.04 o 
  -6  -4  15       21.29       18.05      1.76 o 
  -5  -4  15        9.74       13.25      1.67 o 
  -4  -4  15      250.43      244.50      7.31 o 
  -3  -4  15       18.82       16.11      1.59 o 
  -2  -4  15       42.74       42.41      2.26 o 
  -1  -4  15      140.67      144.61      3.78 o 
   0  -4  15       77.07       80.68      3.41 o 
   1  -4  15       10.98       11.38      1.79 o 
   2  -4  15       64.38       79.36      4.00 o 
   3  -4  15       35.23       35.67      2.97 o 
   4  -4  15        0.03        0.34      2.30 o 
   5  -4  15        2.03       -2.29      2.29 o 
 -12  -3  15       83.94       83.70      4.56 o 
 -11  -3  15       48.34       47.45      3.68 o 
 -10  -3  15        2.84        5.58      1.27 o 
  -9  -3  15      121.81      126.44      3.93 o 
  -8  -3  15       58.97       62.65      2.75 o 
  -7  -3  15       40.15       45.26      4.57 o 
  -6  -3  15        3.83        2.31      1.64 o 
  -5  -3  15       83.54       87.42      3.74 o 
  -4  -3  15       60.29       61.79      2.90 o 
  -3  -3  15       12.59       13.30      1.48 o 
  -2  -3  15        1.15        1.41      1.13 o 
  -1  -3  15        4.46        6.28      1.29 o 
   0  -3  15       52.74       48.51      2.49 o 
   1  -3  15       19.38       27.27      2.21 o 
   2  -3  15       26.04       28.21      2.68 o 
   3  -3  15       24.10       27.61      3.21 o 
   4  -3  15        6.22        4.44      3.85 o 
   5  -3  15        6.58        6.98      2.83 o 
 -12  -2  15        0.18        3.04      1.58 o 
 -11  -2  15       79.83       81.87      4.30 o 
 -10  -2  15        2.48        4.09      1.37 o 
  -9  -2  15       13.53       11.45      1.36 o 
  -8  -2  15      176.18      168.21      4.74 o 
  -7  -2  15        5.51        6.74      1.32 o 
  -6  -2  15       16.63       16.14      1.61 o 
  -5  -2  15       38.10       42.35      2.35 o 
  -4  -2  15       49.75       50.35      3.18 o 
  -3  -2  15        2.88        2.30      1.12 o 
  -2  -2  15        6.80        5.96      1.27 o 
  -1  -2  15      101.52      106.83      3.20 o 
   0  -2  15      348.83      344.18      6.78 o 
   1  -2  15        1.36        1.50      1.40 o 
   2  -2  15       40.22       48.01      3.18 o 
   3  -2  15       24.71       19.30      2.49 o 
   4  -2  15       27.67       28.25      3.76 o 
   5  -2  15        4.70        5.39      2.76 o 
 -12  -1  15        2.10        4.72      1.09 o 
 -11  -1  15      102.53      111.76      3.61 o 
 -10  -1  15        0.83       -0.35      1.21 o 
  -9  -1  15       11.61       14.86      1.40 o 
  -8  -1  15       19.17       21.08      1.94 o 
  -7  -1  15        3.47        5.86      1.70 o 
  -6  -1  15        1.91        2.15      1.10 o 
  -5  -1  15      137.28      128.51      5.68 o 
  -4  -1  15       64.12       60.23      2.81 o 
  -3  -1  15       26.82       27.41      1.81 o 
  -2  -1  15        2.21        3.03      1.15 o 
  -1  -1  15       60.57       60.23      2.36 o 
   0  -1  15       16.61       22.11      1.73 o 
   1  -1  15       10.15       11.34      1.70 o 
   2  -1  15        7.82        8.62      2.02 o 
   3  -1  15       30.81       31.81      2.87 o 
   4  -1  15        7.10        1.46      2.71 o 
   5  -1  15        6.51        6.45      2.96 o 
 -12   0  15        0.12       -0.48      0.94 o 
 -11   0  15        0.14        0.55      0.94 o 
 -10   0  15        0.47        1.18      1.58 o 
  -9   0  15        1.30        0.85      0.93 o 
  -8   0  15       62.10       65.30      2.68 o 
  -7   0  15      193.40      193.81      5.26 o 
  -6   0  15        0.36        0.41      1.08 o 
  -5   0  15       17.17       14.63      2.14 o 
  -4   0  15       15.04       16.07      1.69 o 
  -3   0  15       48.75       51.42      2.40 o 
  -2   0  15       17.97       17.01      1.76 o 
  -1   0  15       46.84       46.24      2.13 o 
   0   0  15       54.26       58.20      2.43 o 
   1   0  15       81.81       76.13      3.28 o 
   2   0  15        5.28        6.10      1.91 o 
   3   0  15       68.54       71.80      5.52 o 
   4   0  15        7.63        7.67      2.84 o 
   5   0  15       39.26       40.19      4.31 o 
 -12   1  15      149.48      140.73      4.10 o 
 -11   1  15        8.51        7.72      1.64 o 
 -10   1  15        0.92       -0.84      0.90 o 
  -9   1  15       36.78       35.63      1.99 o 
  -8   1  15       50.29       48.56      2.40 o 
  -7   1  15       48.74       46.96      2.81 o 
  -6   1  15       84.45       82.35      3.19 o 
  -5   1  15       63.02       56.31      2.75 o 
  -4   1  15       18.02       15.27      2.40 o 
  -3   1  15        2.26        2.46      2.15 o 
  -2   1  15        0.07       -1.06      1.06 o 
  -1   1  15        4.11        5.11      1.27 o 
   0   1  15       26.04       24.09      1.79 o 
   1   1  15        0.21        1.53      1.62 o 
   2   1  15       12.06        5.80      2.00 o 
   3   1  15        7.54        8.57      3.10 o 
   4   1  15       20.63       28.61      3.79 o 
   5   1  15        8.88        7.36      3.11 o 
 -11   2  15        0.10       -0.24      1.48 o 
 -10   2  15        0.78       -0.31      1.05 o 
  -9   2  15       27.29       29.03      2.61 o 
  -8   2  15       66.01       69.89      4.25 o 
  -7   2  15       87.30       83.93      3.28 o 
  -6   2  15        7.94        9.05      1.48 o 
  -5   2  15       46.71       50.95      2.71 o 
  -4   2  15      275.23      264.88      8.74 o 
  -3   2  15       59.03       55.42      2.59 o 
  -2   2  15      138.10      138.97      4.17 o 
  -1   2  15      198.74      190.33      5.08 o 
   0   2  15       32.07       32.49      2.27 o 
   1   2  15        3.43        3.28      1.64 o 
   2   2  15        0.30        0.29      1.67 o 
   3   2  15       61.35       66.38      4.37 o 
   4   2  15       12.76        8.32      3.05 o 
 -11   3  15       50.51       47.65      3.55 o 
 -10   3  15        5.51        6.20      2.37 o 
  -9   3  15       72.46       82.32      4.32 o 
  -8   3  15      127.40      135.77      4.29 o 
  -7   3  15       19.73       18.84      1.94 o 
  -6   3  15        1.60        3.24      1.44 o 
  -5   3  15        2.02        0.65      1.38 o 
  -4   3  15      149.77      155.59      5.65 o 
  -3   3  15       38.43       37.49      2.53 o 
  -2   3  15       39.15       38.32      2.30 o 
  -1   3  15        2.48        4.53      1.48 o 
   0   3  15      110.08      112.41      4.66 o 
   1   3  15        1.69        0.86      2.09 o 
   2   3  15        1.88       -0.68      1.78 o 
   3   3  15       13.17        8.67      2.27 o 
   4   3  15        0.22       -0.26      2.58 o 
 -11   4  15       11.65       14.01      1.58 o 
 -10   4  15       16.06       19.68      4.48 o 
  -9   4  15        5.65        3.87      1.38 o 
  -8   4  15       59.71       70.12      3.32 o 
  -7   4  15        7.13        4.64      1.52 o 
  -6   4  15       45.66       41.24      2.71 o 
  -5   4  15      111.80      115.66      7.51 o 
  -4   4  15       73.42       79.92      3.99 o 
  -3   4  15       31.70       36.52      2.89 o 
  -2   4  15       22.45       21.57      2.18 o 
  -1   4  15      160.41      171.29      4.98 o 
   0   4  15       14.17       11.16      3.13 o 
   1   4  15        1.04       -0.43      2.47 o 
   2   4  15        4.13        4.31      2.43 o 
   3   4  15        7.20       10.25      3.17 o 
 -10   5  15       34.25       35.04      2.37 o 
  -9   5  15        8.41        8.24      1.67 o 
  -8   5  15        5.68        5.40      2.93 o 
  -7   5  15       36.92       41.02      2.74 o 
  -6   5  15       10.64        7.79      1.74 o 
  -5   5  15       56.24       54.29      3.35 o 
  -4   5  15        1.36       -0.48      1.55 o 
  -3   5  15       43.83       48.15      3.35 o 
  -2   5  15        2.14        4.05      1.99 o 
  -1   5  15      144.97      151.50      6.75 o 
   0   5  15       73.72       80.30      5.14 o 
   1   5  15        5.21        1.69      2.32 o 
   2   5  15        0.11        1.07      2.30 o 
   3   5  15        1.17        2.57      2.66 o 
 -10   6  15        2.16        0.21      2.63 o 
  -9   6  15       13.50       10.21      1.92 o 
  -8   6  15        0.03       -0.50      1.46 o 
  -7   6  15       10.41        8.15      1.84 o 
  -6   6  15        0.77        0.76      1.53 o 
  -5   6  15        5.76        4.36      1.85 o 
  -4   6  15       50.64       46.31      3.78 o 
  -3   6  15       32.29       36.46      3.05 o 
  -2   6  15       42.19       42.62      3.39 o 
  -1   6  15       27.94       21.83      3.20 o 
   0   6  15        0.08        3.19      2.46 o 
   1   6  15        2.03        4.06      2.51 o 
   2   6  15        2.53        3.74      2.69 o 
  -9   7  15       32.07       36.06      3.17 o 
  -8   7  15       25.43       27.99      5.71 o 
  -7   7  15       45.06       45.15      3.20 o 
  -6   7  15        0.38       -0.18      1.62 o 
  -5   7  15       17.20       18.93      2.49 o 
  -4   7  15       40.73       48.48      3.51 o 
  -3   7  15       15.02       15.19      2.97 o 
  -2   7  15       18.79       15.88      4.03 o 
  -1   7  15       93.78       98.20     11.07 o 
   0   7  15       12.85        7.48      3.19 o 
   1   7  15       15.93       20.00      3.46 o 
  -8   8  15       13.24       12.68      2.31 o 
  -7   8  15        0.19       -0.38      1.74 o 
  -6   8  15       10.35        5.95      2.08 o 
  -5   8  15        1.42        3.41      2.52 o 
  -4   8  15       69.36       63.54      4.10 o 
  -3   8  15       12.94       19.54      4.16 o 
  -2   8  15        0.11       -1.33      2.72 o 
  -1   8  15       20.89       26.83      4.70 o 
   0   8  15       29.80       26.65      3.85 o 
  -5   9  15        0.05       -0.57      1.94 o 
  -4   9  15       23.89       19.51      4.27 o 
  -3   9  15        7.95       10.74      3.82 o 
  -4 -11  16        6.57        9.57      4.04 o 
  -3 -11  16        1.58        7.31      3.80 o 
  -2 -11  16        0.09       -0.13      3.17 o 
  -7 -10  16        5.87        5.34      3.42 o 
  -6 -10  16       36.12       35.37      3.34 o 
  -5 -10  16        0.04        3.31      2.15 o 
  -4 -10  16        5.94       13.00      3.92 o 
  -3 -10  16       14.77       12.68      4.01 o 
  -2 -10  16        6.90        3.89      3.40 o 
  -1 -10  16        0.95       -2.78      2.78 o 
   0 -10  16       11.25        6.64      3.76 o 
  -8  -9  16        0.52       -1.62      1.62 o 
  -7  -9  16        0.00       -0.80      1.86 o 
  -6  -9  16        1.50        2.15      2.06 o 
  -5  -9  16        0.00       -1.24      2.01 o 
  -4  -9  16       24.16       25.39      2.93 o 
  -3  -9  16        0.09        2.76      3.18 o 
  -2  -9  16        1.23       -1.47      2.85 o 
  -1  -9  16        2.24       -2.47      2.47 o 
   0  -9  16        1.25        2.97      2.57 o 
   1  -9  16        3.92        3.04      2.15 o 
  -9  -8  16       26.34       29.77      2.86 o 
  -8  -8  16       11.03       11.76      2.22 o 
  -7  -8  16       53.28       51.42      3.47 o 
  -6  -8  16       55.04       62.67      3.86 o 
  -5  -8  16       53.70       55.45      7.31 o 
  -4  -8  16        0.46       -0.59      1.72 o 
  -3  -8  16        7.40       13.14      6.41 o 
  -2  -8  16       37.78       38.06      4.83 o 
  -1  -8  16       15.98       17.05      2.63 o 
   0  -8  16        2.36        0.55      2.12 o 
   1  -8  16       75.17       86.38      4.79 o 
   2  -8  16       10.77        9.54      2.40 o 
 -10  -7  16        1.03        1.78      2.41 o 
  -9  -7  16        6.63        1.56      2.31 o 
  -8  -7  16        0.38       -1.30      1.56 o 
  -7  -7  16        0.43       -1.44      1.44 o 
  -6  -7  16        3.43        7.41      2.00 o 
  -5  -7  16        0.06        2.07      2.01 o 
  -4  -7  16       34.80       40.05      2.80 o 
  -3  -7  16        0.12       -0.54      1.59 o 
  -2  -7  16        0.48       -1.37      1.37 o 
  -1  -7  16       12.00        9.84      2.79 o 
   0  -7  16        7.16        7.87      2.01 o 
   1  -7  16       11.59       12.82      2.16 o 
   2  -7  16        1.63        5.90      2.13 o 
   3  -7  16        0.82        3.40      2.70 o 
 -10  -6  16       45.87       56.01      3.30 o 
  -9  -6  16        6.55        3.17      2.19 o 
  -8  -6  16       12.17       10.44      2.04 o 
  -7  -6  16        3.98        1.79      2.49 o 
  -6  -6  16      202.26      218.17      8.24 o 
  -5  -6  16       74.77       78.62      3.64 o 
  -4  -6  16        2.28        2.56      1.56 o 
  -3  -6  16       42.91       41.55      2.78 o 
  -2  -6  16        6.25        7.08      1.65 o 
  -1  -6  16      135.01      145.68      5.55 o 
   0  -6  16       29.61       31.57      2.83 o 
   1  -6  16       63.38       73.08      3.52 o 
   2  -6  16       30.23       29.81      2.94 o
[truncated: 33,303 more chars]
